# Supplementary material for: Dissecting the immune discrepancies in mouse liver allograft tolerance and heart/kidney allograft rejection
Source: Cell Prolif. 2023 Sep 25;57(3):e13555. doi: 10.1111/cpr.13555 (PMC10905343; doi:10.1111/cpr.13555)
Supplement: Supplementary file 6 — Table S1. Different gene modules in WGCNA analysis. [file CPR-57-e13555-s005.xlsx]

## Sheet: Supplemental Table S1_WGCNA_Gen
Ccl5	Ccl5	15	MEmidnightblue	ME15
Cd74	Cd74	5	MEgreen	ME5
Igkc	Igkc	5	MEgreen	ME5
Klra4	Klra4	8	MEpink	ME8
Ly6d	Ly6d	5	MEgreen	ME5
Klra8	Klra8	14	MEcyan	ME14
Ighd	Ighd	5	MEgreen	ME5
Gzma	Gzma	11	MEgreenyellow	ME11
Klra13-ps	Klra13-ps	14	MEcyan	ME14
Iglc2	Iglc2	5	MEgreen	ME5
Cd79a	Cd79a	5	MEgreen	ME5
Xcl1	Xcl1	19	MElightyellow	ME19
Ncr1	Ncr1	14	MEcyan	ME14
H2-Aa	H2-Aa	5	MEgreen	ME5
Klra7	Klra7	14	MEcyan	ME14
Iglc3	Iglc3	11	MEgreenyellow	ME11
Cd79b	Cd79b	5	MEgreen	ME5
H2-Eb1	H2-Eb1	5	MEgreen	ME5
Iglc1	Iglc1	2	MEblue	ME2
Ube2c	Ube2c	6	MEred	ME6
Tyrobp	Tyrobp	2	MEblue	ME2
Klrb1c	Klrb1c	8	MEpink	ME8
H2-Ab1	H2-Ab1	5	MEgreen	ME5
H2-DMb2	H2-DMb2	5	MEgreen	ME5
Klra9	Klra9	8	MEpink	ME8
Cd4	Cd4	35	MEsienna3	ME35
Car2	Car2	8	MEpink	ME8
S100a9	S100a9	2	MEblue	ME2
Ms4a1	Ms4a1	5	MEgreen	ME5
Tnfrsf4	Tnfrsf4	11	MEgreenyellow	ME11
Ccl4	Ccl4	1	MEturquoise	ME1
Ighm	Ighm	5	MEgreen	ME5
Siglecg	Siglecg	5	MEgreen	ME5
Cd19	Cd19	5	MEgreen	ME5
S100a8	S100a8	5	MEgreen	ME5
Khdc1a	Khdc1a	8	MEpink	ME8
Tuba1b	Tuba1b	1	MEturquoise	ME1
Birc5	Birc5	6	MEred	ME6
Cd7	Cd7	15	MEmidnightblue	ME15
Fcmr	Fcmr	5	MEgreen	ME5
Hmgb2	Hmgb2	1	MEturquoise	ME1
Ifi27l2a	Ifi27l2a	12	MEtan	ME12
Ctla4	Ctla4	8	MEpink	ME8
Klrg1	Klrg1	8	MEpink	ME8
Tuba1c	Tuba1c	1	MEturquoise	ME1
Tubb4b	Tubb4b	1	MEturquoise	ME1
Pclaf	Pclaf	6	MEred	ME6
Klri2	Klri2	8	MEpink	ME8
H2-Ob	H2-Ob	5	MEgreen	ME5
Klre1	Klre1	14	MEcyan	ME14
Fcer1g	Fcer1g	2	MEblue	ME2
Gcg	Gcg	1	MEturquoise	ME1
Cenpa	Cenpa	6	MEred	ME6
H2-Oa	H2-Oa	5	MEgreen	ME5
Il1b	Il1b	1	MEturquoise	ME1
H2afx	H2afx	1	MEturquoise	ME1
Klra1	Klra1	1	MEturquoise	ME1
Snord118	Snord118	12	MEtan	ME12
Cdc20	Cdc20	1	MEturquoise	ME1
Gzmb	Gzmb	5	MEgreen	ME5
Izumo1r	Izumo1r	11	MEgreenyellow	ME11
Ebf1	Ebf1	5	MEgreen	ME5
Fcrla	Fcrla	5	MEgreen	ME5
Ccna2	Ccna2	1	MEturquoise	ME1
Fth1	Fth1	2	MEblue	ME2
Tubb5	Tubb5	1	MEturquoise	ME1
Sell	Sell	5	MEgreen	ME5
Ccl3	Ccl3	1	MEturquoise	ME1
Stmn1	Stmn1	1	MEturquoise	ME1
Maf	Maf	29	MEsaddlebrown	ME29
Cd22	Cd22	5	MEgreen	ME5
Lyz2	Lyz2	2	MEblue	ME2
Il10	Il10	4	MEyellow	ME4
Ccl1	Ccl1	1	MEturquoise	ME1
Ptma	Ptma	4	MEyellow	ME4
Arl6ip1	Arl6ip1	6	MEred	ME6
Nusap1	Nusap1	1	MEturquoise	ME1
Ccnb1	Ccnb1	6	MEred	ME6
Saa3	Saa3	4	MEyellow	ME4
Klra3	Klra3	5	MEgreen	ME5
Cdca8	Cdca8	6	MEred	ME6
Cks1b	Cks1b	1	MEturquoise	ME1
Klrb1a	Klrb1a	8	MEpink	ME8
Cxcl2	Cxcl2	2	MEblue	ME2
Retnlg	Retnlg	1	MEturquoise	ME1
Ccnb2	Ccnb2	1	MEturquoise	ME1
Fcrl1	Fcrl1	5	MEgreen	ME5
Vpreb3	Vpreb3	5	MEgreen	ME5
Mef2c	Mef2c	5	MEgreen	ME5
Bank1	Bank1	2	MEblue	ME2
Ifng	Ifng	1	MEturquoise	ME1
Cks2	Cks2	1	MEturquoise	ME1
Snord13	Snord13	15	MEmidnightblue	ME15
Stfa2l1	Stfa2l1	4	MEyellow	ME4
Mzb1	Mzb1	5	MEgreen	ME5
Chil3	Chil3	5	MEgreen	ME5
Pou2af1	Pou2af1	5	MEgreen	ME5
Top2a	Top2a	1	MEturquoise	ME1
Igha	Igha	0	MEgrey	ME0
Ran	Ran	1	MEturquoise	ME1
Ighg1	Ighg1	1	MEturquoise	ME1
Ifitm1	Ifitm1	3	MEbrown	ME3
Klrb1f	Klrb1f	14	MEcyan	ME14
Cma1	Cma1	8	MEpink	ME8
Tcrg-C1	Tcrg-C1	1	MEturquoise	ME1
Cdk1	Cdk1	1	MEturquoise	ME1
Npm1	Npm1	19	MElightyellow	ME19
Gm4956	Gm4956	1	MEturquoise	ME1
Dut	Dut	4	MEyellow	ME4
Blk	Blk	2	MEblue	ME2
Cdca3	Cdca3	0	MEgrey	ME0
H2-Eb2	H2-Eb2	58	MEhoneydew1	ME58
Spib	Spib	5	MEgreen	ME5
Ly6c2	Ly6c2	2	MEblue	ME2
Ccnd2	Ccnd2	1	MEturquoise	ME1
Aldh2	Aldh2	11	MEgreenyellow	ME11
Gadd45g	Gadd45g	2	MEblue	ME2
Atp1b1	Atp1b1	11	MEgreenyellow	ME11
Foxp3	Foxp3	11	MEgreenyellow	ME11
Lgals7	Lgals7	1	MEturquoise	ME1
Klrb1b	Klrb1b	0	MEgrey	ME0
Cd8b1	Cd8b1	58	MEhoneydew1	ME58
Napsa	Napsa	2	MEblue	ME2
Spp1	Spp1	2	MEblue	ME2
Scnn1a	Scnn1a	17	MEgrey60	ME17
Gm156	Gm156	11	MEgreenyellow	ME11
Apoe	Apoe	0	MEgrey	ME0
G0s2	G0s2	2	MEblue	ME2
Pax5	Pax5	5	MEgreen	ME5
Adm	Adm	23	MEdarkturquoise	ME23
Sdf4	Sdf4	29	MEsaddlebrown	ME29
Tacc3	Tacc3	6	MEred	ME6
Eif5a	Eif5a	3	MEbrown	ME3
Gm24265	Gm24265	6	MEred	ME6
Aurkb	Aurkb	1	MEturquoise	ME1
Rrm2	Rrm2	1	MEturquoise	ME1
Ccl6	Ccl6	4	MEyellow	ME4
S100a4	S100a4	8	MEpink	ME8
Lcn2	Lcn2	1	MEturquoise	ME1
Gm44175	Gm44175	37	MEskyblue3	ME37
Trbc1	Trbc1	2	MEblue	ME2
Tcrg-C2	Tcrg-C2	5	MEgreen	ME5
Gga2	Gga2	2	MEblue	ME2
Meg3	Meg3	1	MEturquoise	ME1
Klrd1	Klrd1	0	MEgrey	ME0
H2afv	H2afv	6	MEred	ME6
Pah	Pah	2	MEblue	ME2
Spc24	Spc24	1	MEturquoise	ME1
Prss2	Prss2	6	MEred	ME6
Racgap1	Racgap1	4	MEyellow	ME4
Unc93b1	Unc93b1	5	MEgreen	ME5
Podnl1	Podnl1	1	MEturquoise	ME1
Col7a1	Col7a1	2	MEblue	ME2
Ctss	Ctss	58	MEhoneydew1	ME58
B230303O12Rik	B230303O12Rik	5	MEgreen	ME5
Acat3	Acat3	2	MEblue	ME2
Rps27	Rps27	1	MEturquoise	ME1
Rnase6	Rnase6	11	MEgreenyellow	ME11
1500002C15Rik	1500002C15Rik	22	MEdarkgreen	ME22
Cyb561a3	Cyb561a3	58	MEhoneydew1	ME58
Calca	Calca	13	MEsalmon	ME13
Cd83	Cd83	5	MEgreen	ME5
Tpsb2	Tpsb2	34	MEdarkmagenta	ME34
Trav16	Trav16	1	MEturquoise	ME1
Tpx2	Tpx2	6	MEred	ME6
Cdc25b	Cdc25b	1	MEturquoise	ME1
S100a6	S100a6	8	MEpink	ME8
Prg4	Prg4	2	MEblue	ME2
Ighg2b	Ighg2b	1	MEturquoise	ME1
Lyl1	Lyl1	2	MEblue	ME2
Srgn	Srgn	3	MEbrown	ME3
Tcf4	Tcf4	11	MEgreenyellow	ME11
Cd55	Cd55	2	MEblue	ME2
Gm24507	Gm24507	26	MEdarkorange	ME26
Fgd2	Fgd2	6	MEred	ME6
Ctla2a	Ctla2a	4	MEyellow	ME4
Dapl1	Dapl1	2	MEblue	ME2
Dqx1	Dqx1	55	MEmaroon	ME55
Ifi44l	Ifi44l	3	MEbrown	ME3
Nanos1	Nanos1	26	MEdarkorange	ME26
Slc10a1	Slc10a1	1	MEturquoise	ME1
Gm20506	Gm20506	2	MEblue	ME2
Il21	Il21	4	MEyellow	ME4
Enah	Enah	3	MEbrown	ME3
Ffar2	Ffar2	5	MEgreen	ME5
Kifc2	Kifc2	27	MEwhite	ME27
Ank2	Ank2	2	MEblue	ME2
Trbv2	Trbv2	3	MEbrown	ME3
Bub3	Bub3	6	MEred	ME6
Tmprss4	Tmprss4	6	MEred	ME6
H2afz	H2afz	1	MEturquoise	ME1
Gm26244	Gm26244	15	MEmidnightblue	ME15
Samd3	Samd3	6	MEred	ME6
Rasgrp3	Rasgrp3	35	MEsienna3	ME35
Gm42870	Gm42870	2	MEblue	ME2
Anp32e	Anp32e	6	MEred	ME6
Gm35339	Gm35339	11	MEgreenyellow	ME11
Fam131a	Fam131a	15	MEmidnightblue	ME15
Calm2	Calm2	2	MEblue	ME2
Cd8a	Cd8a	11	MEgreenyellow	ME11
Cxcl10	Cxcl10	1	MEturquoise	ME1
Mcm7	Mcm7	3	MEbrown	ME3
Rac3	Rac3	6	MEred	ME6
Gm24407	Gm24407	5	MEgreen	ME5
Tnfrsf18	Tnfrsf18	29	MEsaddlebrown	ME29
Pold4	Pold4	5	MEgreen	ME5
Cd300lg	Cd300lg	0	MEgrey	ME0
Enho	Enho	4	MEyellow	ME4
Gm10138	Gm10138	1	MEturquoise	ME1
Kif22	Kif22	6	MEred	ME6
Hcst	Hcst	15	MEmidnightblue	ME15
Scd1	Scd1	2	MEblue	ME2
mt-Tc	mt-Tc	1	MEturquoise	ME1
Blnk	Blnk	5	MEgreen	ME5
RP24-216B14.2	RP24-216B14.2	6	MEred	ME6
Fcer1a	Fcer1a	1	MEturquoise	ME1
Myzap	Myzap	2	MEblue	ME2
Ispd	Ispd	25	MEorange	ME25
1700023H06Rik	1700023H06Rik	5	MEgreen	ME5
Ldhd	Ldhd	4	MEyellow	ME4
Gm25541	Gm25541	44	MEfloralwhite	ME44
Angptl2	Angptl2	0	MEgrey	ME0
Ncapd2	Ncapd2	1	MEturquoise	ME1
Gm22513	Gm22513	3	MEbrown	ME3
Maged1	Maged1	15	MEmidnightblue	ME15
Plk1	Plk1	1	MEturquoise	ME1
Mrps18b	Mrps18b	11	MEgreenyellow	ME11
Pcna	Pcna	3	MEbrown	ME3
Mpv17l	Mpv17l	4	MEyellow	ME4
AI606181	AI606181	0	MEgrey	ME0
Rwdd3	Rwdd3	2	MEblue	ME2
Gcsam	Gcsam	33	MEdarkolivegreen	ME33
H2-DMa	H2-DMa	7	MEblack	ME7
Lag3	Lag3	0	MEgrey	ME0
Rpl39l	Rpl39l	0	MEgrey	ME0
Tk1	Tk1	1	MEturquoise	ME1
Gm44064	Gm44064	1	MEturquoise	ME1
Ovgp1	Ovgp1	3	MEbrown	ME3
Cacnb3	Cacnb3	1	MEturquoise	ME1
Itgb4	Itgb4	0	MEgrey	ME0
Tmem88	Tmem88	7	MEblack	ME7
Gm9910	Gm9910	45	MEdarkorange2	ME45
Gm5483	Gm5483	22	MEdarkgreen	ME22
Serpinb9b	Serpinb9b	15	MEmidnightblue	ME15
Tnfrsf13c	Tnfrsf13c	2	MEblue	ME2
Srpk3	Srpk3	0	MEgrey	ME0
Trbc2	Trbc2	8	MEpink	ME8
Pafah2	Pafah2	5	MEgreen	ME5
Ppp1r21	Ppp1r21	0	MEgrey	ME0
Ltb	Ltb	2	MEblue	ME2
Tecpr2	Tecpr2	0	MEgrey	ME0
Gm26546	Gm26546	32	MEviolet	ME32
Snn	Snn	35	MEsienna3	ME35
Tmsb15a	Tmsb15a	5	MEgreen	ME5
Hmgn2	Hmgn2	1	MEturquoise	ME1
Gm44135	Gm44135	9	MEmagenta	ME9
Bcl11a	Bcl11a	11	MEgreenyellow	ME11
Rnf217	Rnf217	2	MEblue	ME2
Phactr3	Phactr3	14	MEcyan	ME14
Gm26798	Gm26798	15	MEmidnightblue	ME15
Tmsb15l	Tmsb15l	0	MEgrey	ME0
Lmnb1	Lmnb1	4	MEyellow	ME4
Rad21	Rad21	4	MEyellow	ME4
Gna12	Gna12	5	MEgreen	ME5
Pld4	Pld4	2	MEblue	ME2
Dsg2	Dsg2	23	MEdarkturquoise	ME23
Gm15708	Gm15708	6	MEred	ME6
Asb2	Asb2	2	MEblue	ME2
Mgp	Mgp	6	MEred	ME6
Smc4	Smc4	1	MEturquoise	ME1
Gm16287	Gm16287	5	MEgreen	ME5
Layn	Layn	17	MEgrey60	ME17
Neb	Neb	0	MEgrey	ME0
Gm17767	Gm17767	31	MEpaleturquoise	ME31
H2-DMb1	H2-DMb1	0	MEgrey	ME0
Ftcd	Ftcd	20	MEroyalblue	ME20
Ighv1-64	Ighv1-64	13	MEsalmon	ME13
Zfp937	Zfp937	5	MEgreen	ME5
S1pr5	S1pr5	27	MEwhite	ME27
Arhgap22	Arhgap22	1	MEturquoise	ME1
Psma8	Psma8	0	MEgrey	ME0
Gm44226	Gm44226	16	MElightcyan	ME16
Ly86	Ly86	2	MEblue	ME2
Mkln1os	Mkln1os	0	MEgrey	ME0
Kpna2	Kpna2	0	MEgrey	ME0
Agrn	Agrn	0	MEgrey	ME0
Gm22265	Gm22265	0	MEgrey	ME0
Tbc1d4	Tbc1d4	54	MEnavajowhite2	ME54
Unc13b	Unc13b	7	MEblack	ME7
Ptk2	Ptk2	0	MEgrey	ME0
Gm3617	Gm3617	4	MEyellow	ME4
Camp	Camp	4	MEyellow	ME4
Prf1	Prf1	2	MEblue	ME2
Klhdc9	Klhdc9	43	MEivory	ME43
Ighg3	Ighg3	0	MEgrey	ME0
B4galt2	B4galt2	58	MEhoneydew1	ME58
Trdc	Trdc	2	MEblue	ME2
Cnn3	Cnn3	0	MEgrey	ME0
Gm7507	Gm7507	3	MEbrown	ME3
Nfkbia	Nfkbia	2	MEblue	ME2
Syk	Syk	5	MEgreen	ME5
4930539E08Rik	4930539E08Rik	28	MEskyblue	ME28
Gm44044	Gm44044	42	MElightcyan1	ME42
Cybb	Cybb	4	MEyellow	ME4
Lockd	Lockd	1	MEturquoise	ME1
Prss57	Prss57	5	MEgreen	ME5
Ppp1r3e	Ppp1r3e	5	MEgreen	ME5
Ranbp1	Ranbp1	4	MEyellow	ME4
Cyp2a5	Cyp2a5	17	MEgrey60	ME17
Cd37	Cd37	20	MEroyalblue	ME20
Rgs1	Rgs1	1	MEturquoise	ME1
Pwwp2b	Pwwp2b	0	MEgrey	ME0
Cd2	Cd2	12	MEtan	ME12
Aurka	Aurka	1	MEturquoise	ME1
Gm44884	Gm44884	50	MEthistle2	ME50
Gm17764	Gm17764	16	MElightcyan	ME16
Shisa5	Shisa5	0	MEgrey	ME0
Narf	Narf	4	MEyellow	ME4
Art2a-ps	Art2a-ps	4	MEyellow	ME4
Ifitm3	Ifitm3	4	MEyellow	ME4
Trac	Trac	8	MEpink	ME8
Hmga1-rs1	Hmga1-rs1	0	MEgrey	ME0
Tmem204	Tmem204	0	MEgrey	ME0
Gm14200	Gm14200	50	MEthistle2	ME50
Mxd3	Mxd3	1	MEturquoise	ME1
Kdr	Kdr	1	MEturquoise	ME1
Miat	Miat	0	MEgrey	ME0
AI854703	AI854703	2	MEblue	ME2
Peg13	Peg13	2	MEblue	ME2
Gm12352	Gm12352	0	MEgrey	ME0
Gm23444	Gm23444	1	MEturquoise	ME1
Ppia	Ppia	4	MEyellow	ME4
Adgra3	Adgra3	15	MEmidnightblue	ME15
Gm43388	Gm43388	1	MEturquoise	ME1
Spry2	Spry2	6	MEred	ME6
Tmprss13	Tmprss13	0	MEgrey	ME0
Gm43813	Gm43813	6	MEred	ME6
C1qb	C1qb	1	MEturquoise	ME1
Alas2	Alas2	6	MEred	ME6
Gm5857	Gm5857	0	MEgrey	ME0
Esam	Esam	32	MEviolet	ME32
C1qc	C1qc	4	MEyellow	ME4
Jade3	Jade3	5	MEgreen	ME5
Scarf1	Scarf1	22	MEdarkgreen	ME22
Zfp2	Zfp2	17	MEgrey60	ME17
Ptprn	Ptprn	8	MEpink	ME8
Nlrp6	Nlrp6	34	MEdarkmagenta	ME34
Rnu5g	Rnu5g	1	MEturquoise	ME1
Gm26608	Gm26608	0	MEgrey	ME0
Acta1	Acta1	0	MEgrey	ME0
Slco2a1	Slco2a1	5	MEgreen	ME5
Grtp1	Grtp1	6	MEred	ME6
Lynx1	Lynx1	29	MEsaddlebrown	ME29
Snord37	Snord37	1	MEturquoise	ME1
Itih2	Itih2	4	MEyellow	ME4
Cyp4f18	Cyp4f18	9	MEmagenta	ME9
Tmem176b	Tmem176b	2	MEblue	ME2
Prodh	Prodh	32	MEviolet	ME32
Jchain	Jchain	5	MEgreen	ME5
Trib2	Trib2	2	MEblue	ME2
Cdkn3	Cdkn3	0	MEgrey	ME0
Gm16575	Gm16575	0	MEgrey	ME0
Gm14127	Gm14127	7	MEblack	ME7
Espn	Espn	9	MEmagenta	ME9
Mmp9	Mmp9	3	MEbrown	ME3
Aqp3	Aqp3	0	MEgrey	ME0
Myadm	Myadm	5	MEgreen	ME5
Fam159b	Fam159b	2	MEblue	ME2
Prc1	Prc1	15	MEmidnightblue	ME15
Aldh5a1	Aldh5a1	30	MEsteelblue	ME30
Csf1r	Csf1r	0	MEgrey	ME0
Dok3	Dok3	2	MEblue	ME2
Klra14-ps	Klra14-ps	4	MEyellow	ME4
Trim62	Trim62	8	MEpink	ME8
2410002F23Rik	2410002F23Rik	0	MEgrey	ME0
Cnr2	Cnr2	35	MEsienna3	ME35
Mad2l1	Mad2l1	0	MEgrey	ME0
Lat2	Lat2	6	MEred	ME6
Snx2	Snx2	11	MEgreenyellow	ME11
Slpi	Slpi	0	MEgrey	ME0
Inafm1	Inafm1	11	MEgreenyellow	ME11
Lrp5	Lrp5	6	MEred	ME6
Nacc2	Nacc2	0	MEgrey	ME0
Ifi30	Ifi30	0	MEgrey	ME0
Knstrn	Knstrn	6	MEred	ME6
Tnrc6c	Tnrc6c	7	MEblack	ME7
Tyms	Tyms	4	MEyellow	ME4
Tlr12	Tlr12	5	MEgreen	ME5
Ldha	Ldha	0	MEgrey	ME0
Stbd1	Stbd1	0	MEgrey	ME0
Ccr7	Ccr7	7	MEblack	ME7
Gm9929	Gm9929	3	MEbrown	ME3
Ska2	Ska2	6	MEred	ME6
Dst	Dst	1	MEturquoise	ME1
B230217O12Rik	B230217O12Rik	38	MEplum1	ME38
Gm37415	Gm37415	0	MEgrey	ME0
Clca3a1	Clca3a1	26	MEdarkorange	ME26
Gm14410	Gm14410	5	MEgreen	ME5
Treml2	Treml2	8	MEpink	ME8
Nek2	Nek2	1	MEturquoise	ME1
Gm45133	Gm45133	7	MEblack	ME7
Ctsw	Ctsw	0	MEgrey	ME0
Gm26810	Gm26810	7	MEblack	ME7
C1qbp	C1qbp	19	MElightyellow	ME19
Gm19726	Gm19726	6	MEred	ME6
AI847159	AI847159	6	MEred	ME6
Pkig	Pkig	5	MEgreen	ME5
Wdr34	Wdr34	0	MEgrey	ME0
Ctsh	Ctsh	27	MEwhite	ME27
Foxo3	Foxo3	1	MEturquoise	ME1
Lztfl1	Lztfl1	7	MEblack	ME7
Penk	Penk	47	MEbisque4	ME47
Gm12957	Gm12957	6	MEred	ME6
5830405F06Rik	5830405F06Rik	10	MEpurple	ME10
Lgals1	Lgals1	0	MEgrey	ME0
Myo3b	Myo3b	0	MEgrey	ME0
Mcm5	Mcm5	3	MEbrown	ME3
1110025M09Rik	1110025M09Rik	2	MEblue	ME2
Eml5	Eml5	4	MEyellow	ME4
Sdcbp2	Sdcbp2	6	MEred	ME6
Nudt17	Nudt17	6	MEred	ME6
Rbbp7	Rbbp7	4	MEyellow	ME4
Icos	Icos	0	MEgrey	ME0
Ms4a2	Ms4a2	43	MEivory	ME43
Rrm1	Rrm1	4	MEyellow	ME4
Fos	Fos	10	MEpurple	ME10
Ctu1	Ctu1	6	MEred	ME6
RP24-84C23.4	RP24-84C23.4	0	MEgrey	ME0
Nucb2	Nucb2	0	MEgrey	ME0
Asf1b	Asf1b	1	MEturquoise	ME1
Egf	Egf	0	MEgrey	ME0
Emid1	Emid1	18	MElightgreen	ME18
Cygb	Cygb	0	MEgrey	ME0
Rn18s-rs5	Rn18s-rs5	0	MEgrey	ME0
Kifc1	Kifc1	0	MEgrey	ME0
8030462N17Rik	8030462N17Rik	6	MEred	ME6
Cenpf	Cenpf	33	MEdarkolivegreen	ME33
Sema4g	Sema4g	37	MEskyblue3	ME37
Gm44659	Gm44659	1	MEturquoise	ME1
Ralgps2	Ralgps2	41	MElightsteelblue1	ME41
Cbfa2t3	Cbfa2t3	21	MEdarkred	ME21
Evl	Evl	4	MEyellow	ME4
Gsta2	Gsta2	0	MEgrey	ME0
Ms4a4b	Ms4a4b	11	MEgreenyellow	ME11
Ptgfrn	Ptgfrn	40	MEmediumpurple3	ME40
Gm13408	Gm13408	25	MEorange	ME25
Adcy4	Adcy4	17	MEgrey60	ME17
Cep55	Cep55	0	MEgrey	ME0
Zbp1	Zbp1	4	MEyellow	ME4
1700063D05Rik	1700063D05Rik	1	MEturquoise	ME1
Ncapg	Ncapg	1	MEturquoise	ME1
Nsg2	Nsg2	42	MElightcyan1	ME42
Phrf1	Phrf1	9	MEmagenta	ME9
Tgfbr3l	Tgfbr3l	22	MEdarkgreen	ME22
Kifc3	Kifc3	0	MEgrey	ME0
Ifit3	Ifit3	0	MEgrey	ME0
Apom	Apom	7	MEblack	ME7
Tnfaip8l3	Tnfaip8l3	6	MEred	ME6
Map4k3	Map4k3	23	MEdarkturquoise	ME23
Gm4707	Gm4707	18	MElightgreen	ME18
Slc14a1	Slc14a1	0	MEgrey	ME0
Gm6283	Gm6283	2	MEblue	ME2
Ccnyl1	Ccnyl1	0	MEgrey	ME0
Snx33	Snx33	0	MEgrey	ME0
Mcm3	Mcm3	30	MEsteelblue	ME30
Plac8	Plac8	4	MEyellow	ME4
Spaca1	Spaca1	0	MEgrey	ME0
Clnk	Clnk	14	MEcyan	ME14
Skint3	Skint3	0	MEgrey	ME0
Pls3	Pls3	34	MEdarkmagenta	ME34
Tspan32	Tspan32	3	MEbrown	ME3
Zfp759	Zfp759	0	MEgrey	ME0
Olr1	Olr1	0	MEgrey	ME0
Col6a2	Col6a2	38	MEplum1	ME38
Serinc3	Serinc3	35	MEsienna3	ME35
Akr1c6	Akr1c6	0	MEgrey	ME0
Slc16a11	Slc16a11	0	MEgrey	ME0
Gm9442	Gm9442	32	MEviolet	ME32
Calcb	Calcb	0	MEgrey	ME0
Id2	Id2	18	MElightgreen	ME18
Lrp1	Lrp1	5	MEgreen	ME5
Klrc2	Klrc2	45	MEdarkorange2	ME45
Il17re	Il17re	7	MEblack	ME7
Cth	Cth	1	MEturquoise	ME1
Cdkn2d	Cdkn2d	0	MEgrey	ME0
Gm12708	Gm12708	32	MEviolet	ME32
Mss51	Mss51	0	MEgrey	ME0
Wfdc17	Wfdc17	0	MEgrey	ME0
Rnase4	Rnase4	35	MEsienna3	ME35
Cpb2	Cpb2	0	MEgrey	ME0
Plcxd1	Plcxd1	2	MEblue	ME2
Msc	Msc	0	MEgrey	ME0
Sh3bp5	Sh3bp5	53	MEpalevioletred3	ME53
Ppp1r3fos	Ppp1r3fos	21	MEdarkred	ME21
Rnf149	Rnf149	0	MEgrey	ME0
Klf4	Klf4	9	MEmagenta	ME9
Rpl31-ps16	Rpl31-ps16	0	MEgrey	ME0
Cyp11a1	Cyp11a1	17	MEgrey60	ME17
Hjurp	Hjurp	1	MEturquoise	ME1
Rnf43	Rnf43	7	MEblack	ME7
Thbd	Thbd	1	MEturquoise	ME1
Smim22	Smim22	36	MEyellowgreen	ME36
Incenp	Incenp	45	MEdarkorange2	ME45
Gm7424	Gm7424	55	MEmaroon	ME55
Carmil1	Carmil1	2	MEblue	ME2
Etnk2	Etnk2	34	MEdarkmagenta	ME34
Arg1	Arg1	1	MEturquoise	ME1
Lgmn	Lgmn	9	MEmagenta	ME9
Sntb1	Sntb1	7	MEblack	ME7
A630023P12Rik	A630023P12Rik	2	MEblue	ME2
Gm14698	Gm14698	16	MElightcyan	ME16
Gm24018	Gm24018	46	MEbrown4	ME46
Dnah2	Dnah2	0	MEgrey	ME0
Gm7027	Gm7027	0	MEgrey	ME0
Man1a	Man1a	31	MEpaleturquoise	ME31
Dyrk4	Dyrk4	4	MEyellow	ME4
mt-Tq	mt-Tq	0	MEgrey	ME0
Arl5c	Arl5c	0	MEgrey	ME0
Naif1	Naif1	17	MEgrey60	ME17
RP23-444K20.4	RP23-444K20.4	5	MEgreen	ME5
Ccr2	Ccr2	2	MEblue	ME2
Alg10b	Alg10b	0	MEgrey	ME0
Il7r	Il7r	0	MEgrey	ME0
Gm8369	Gm8369	4	MEyellow	ME4
Kif5c	Kif5c	0	MEgrey	ME0
Cyr61	Cyr61	4	MEyellow	ME4
1700055D18Rik	1700055D18Rik	0	MEgrey	ME0
Pkd1l3	Pkd1l3	0	MEgrey	ME0
Akap9	Akap9	33	MEdarkolivegreen	ME33
Mcm4	Mcm4	19	MElightyellow	ME19
Cd3g	Cd3g	8	MEpink	ME8
Gpx7	Gpx7	7	MEblack	ME7
Dek	Dek	0	MEgrey	ME0
Bod1l	Bod1l	0	MEgrey	ME0
Gm25313	Gm25313	10	MEpurple	ME10
Fam64a	Fam64a	1	MEturquoise	ME1
Mif	Mif	3	MEbrown	ME3
Trp53inp2	Trp53inp2	5	MEgreen	ME5
Styk1	Styk1	4	MEyellow	ME4
Chpt1	Chpt1	18	MElightgreen	ME18
Gm11956	Gm11956	2	MEblue	ME2
9230112E08Rik	9230112E08Rik	2	MEblue	ME2
Gm3940	Gm3940	0	MEgrey	ME0
Zfp599	Zfp599	0	MEgrey	ME0
Grk5	Grk5	39	MEorangered4	ME39
Pde11a	Pde11a	41	MElightsteelblue1	ME41
1500009L16Rik	1500009L16Rik	10	MEpurple	ME10
Glrx	Glrx	0	MEgrey	ME0
Plekha4	Plekha4	0	MEgrey	ME0
RP24-255E8.3	RP24-255E8.3	0	MEgrey	ME0
Mcemp1	Mcemp1	51	MEthistle1	ME51
Bbs2	Bbs2	9	MEmagenta	ME9
Trbv12-1	Trbv12-1	0	MEgrey	ME0
2810025M15Rik	2810025M15Rik	0	MEgrey	ME0
Gm45890	Gm45890	4	MEyellow	ME4
Cdr2	Cdr2	0	MEgrey	ME0
H2-K1	H2-K1	4	MEyellow	ME4
Asprv1	Asprv1	1	MEturquoise	ME1
Ccdc88a	Ccdc88a	0	MEgrey	ME0
Letm2	Letm2	0	MEgrey	ME0
Serpina6	Serpina6	24	MEdarkgrey	ME24
Iglv3	Iglv3	2	MEblue	ME2
2010016I18Rik	2010016I18Rik	0	MEgrey	ME0
Junb	Junb	0	MEgrey	ME0
Gm29264	Gm29264	0	MEgrey	ME0
Tmem144	Tmem144	36	MEyellowgreen	ME36
Pisd-ps1	Pisd-ps1	8	MEpink	ME8
Il1r2	Il1r2	1	MEturquoise	ME1
Serpinb1a	Serpinb1a	0	MEgrey	ME0
Gm16230	Gm16230	2	MEblue	ME2
Xcr1	Xcr1	17	MEgrey60	ME17
Ass1	Ass1	16	MElightcyan	ME16
Tcp11l1	Tcp11l1	1	MEturquoise	ME1
Ppp1r14a	Ppp1r14a	2	MEblue	ME2
Srm	Srm	19	MElightyellow	ME19
Star	Star	34	MEdarkmagenta	ME34
C1qa	C1qa	5	MEgreen	ME5
Batf3	Batf3	12	MEtan	ME12
Kif2c	Kif2c	0	MEgrey	ME0
Ccdc136	Ccdc136	31	MEpaleturquoise	ME31
Cks1brt	Cks1brt	0	MEgrey	ME0
Rny1	Rny1	6	MEred	ME6
Zfp128	Zfp128	7	MEblack	ME7
Zfp683	Zfp683	0	MEgrey	ME0
Ston2	Ston2	0	MEgrey	ME0
Anpep	Anpep	51	MEthistle1	ME51
Tie1	Tie1	3	MEbrown	ME3
Cdc25c	Cdc25c	1	MEturquoise	ME1
Mfsd4a	Mfsd4a	1	MEturquoise	ME1
Cst6	Cst6	25	MEorange	ME25
Pou6f1	Pou6f1	0	MEgrey	ME0
Cuedc1	Cuedc1	0	MEgrey	ME0
Mmp8	Mmp8	0	MEgrey	ME0
Dppa3	Dppa3	22	MEdarkgreen	ME22
Irs2	Irs2	23	MEdarkturquoise	ME23
Crim1	Crim1	0	MEgrey	ME0
Creb5	Creb5	48	MEdarkslateblue	ME48
Gm24924	Gm24924	0	MEgrey	ME0
Tnfrsf25	Tnfrsf25	42	MElightcyan1	ME42
Lpar3	Lpar3	16	MElightcyan	ME16
Spsb1	Spsb1	21	MEdarkred	ME21
Gm37090	Gm37090	0	MEgrey	ME0
Cebpe	Cebpe	16	MElightcyan	ME16
Nuak2	Nuak2	5	MEgreen	ME5
C8g	C8g	37	MEskyblue3	ME37
Gm9967	Gm9967	2	MEblue	ME2
Gm24494	Gm24494	0	MEgrey	ME0
Zfp516	Zfp516	2	MEblue	ME2
Taok1	Taok1	0	MEgrey	ME0
Celsr2	Celsr2	3	MEbrown	ME3
Aif1	Aif1	2	MEblue	ME2
Tmcc3	Tmcc3	56	MElightpink4	ME56
Lif	Lif	1	MEturquoise	ME1
Grhl1	Grhl1	3	MEbrown	ME3
Fbxo5	Fbxo5	7	MEblack	ME7
Zfat	Zfat	4	MEyellow	ME4
Maged2	Maged2	1	MEturquoise	ME1
Gm13842	Gm13842	0	MEgrey	ME0
Serpina3k	Serpina3k	0	MEgrey	ME0
Arrdc2	Arrdc2	24	MEdarkgrey	ME24
Ifi44	Ifi44	2	MEblue	ME2
Trav13-2	Trav13-2	0	MEgrey	ME0
Cry1	Cry1	24	MEdarkgrey	ME24
Slco1b2	Slco1b2	0	MEgrey	ME0
RP23-243B24.4	RP23-243B24.4	0	MEgrey	ME0
Tbc1d12	Tbc1d12	38	MEplum1	ME38
Snora20	Snora20	31	MEpaleturquoise	ME31
Blvrb	Blvrb	0	MEgrey	ME0
Tnfsf8	Tnfsf8	3	MEbrown	ME3
Zfp111	Zfp111	29	MEsaddlebrown	ME29
Klk1b27	Klk1b27	4	MEyellow	ME4
Arid5b	Arid5b	0	MEgrey	ME0
Urb2	Urb2	0	MEgrey	ME0
Trav8d-2	Trav8d-2	5	MEgreen	ME5
Cd3d	Cd3d	8	MEpink	ME8
Ylpm1	Ylpm1	18	MElightgreen	ME18
Alox12	Alox12	3	MEbrown	ME3
Gm8355	Gm8355	17	MEgrey60	ME17
Ttc37	Ttc37	6	MEred	ME6
Tmem25	Tmem25	1	MEturquoise	ME1
Gm5297	Gm5297	0	MEgrey	ME0
Bace2	Bace2	1	MEturquoise	ME1
Oaf	Oaf	0	MEgrey	ME0
Kif11	Kif11	6	MEred	ME6
Sorcs2	Sorcs2	9	MEmagenta	ME9
Pex6	Pex6	27	MEwhite	ME27
Fcer2a	Fcer2a	0	MEgrey	ME0
Mki67	Mki67	3	MEbrown	ME3
Trav16d-dv11	Trav16d-dv11	0	MEgrey	ME0
Ccr9	Ccr9	7	MEblack	ME7
Zfp296	Zfp296	0	MEgrey	ME0
RP24-395P13.1	RP24-395P13.1	0	MEgrey	ME0
Stx3	Stx3	0	MEgrey	ME0
Ighg2c	Ighg2c	30	MEsteelblue	ME30
Zfp229	Zfp229	0	MEgrey	ME0
Btk	Btk	10	MEpurple	ME10
Cyp3a25	Cyp3a25	0	MEgrey	ME0
Cd163	Cd163	5	MEgreen	ME5
Pde5a	Pde5a	17	MEgrey60	ME17
Gm20568	Gm20568	0	MEgrey	ME0
Sema3f	Sema3f	0	MEgrey	ME0
Gm16702	Gm16702	0	MEgrey	ME0
Gm25939	Gm25939	10	MEpurple	ME10
RP24-208F10.4	RP24-208F10.4	0	MEgrey	ME0
Gm37116	Gm37116	3	MEbrown	ME3
Stfa2	Stfa2	2	MEblue	ME2
Hist1h2ai	Hist1h2ai	37	MEskyblue3	ME37
Clec1b	Clec1b	18	MElightgreen	ME18
Cxcl14	Cxcl14	3	MEbrown	ME3
Gm42845	Gm42845	7	MEblack	ME7
Wfdc21	Wfdc21	21	MEdarkred	ME21
Tctex1d4	Tctex1d4	3	MEbrown	ME3
Gm12168	Gm12168	4	MEyellow	ME4
Gm13196	Gm13196	1	MEturquoise	ME1
Zfp790	Zfp790	32	MEviolet	ME32
Vpreb1	Vpreb1	13	MEsalmon	ME13
Gm42747	Gm42747	33	MEdarkolivegreen	ME33
2610021A01Rik	2610021A01Rik	0	MEgrey	ME0
Ptpn5	Ptpn5	1	MEturquoise	ME1
Shf	Shf	0	MEgrey	ME0
Cmtm8	Cmtm8	9	MEmagenta	ME9
Gm4374	Gm4374	3	MEbrown	ME3
Gm44083	Gm44083	0	MEgrey	ME0
Mgst1	Mgst1	4	MEyellow	ME4
Gm37520	Gm37520	37	MEskyblue3	ME37
Isg15	Isg15	0	MEgrey	ME0
Fitm1	Fitm1	13	MEsalmon	ME13
A430105J06Rik	A430105J06Rik	0	MEgrey	ME0
Gm29642	Gm29642	3	MEbrown	ME3
Fam120aos	Fam120aos	0	MEgrey	ME0
Zfp14	Zfp14	0	MEgrey	ME0
Lilra6	Lilra6	0	MEgrey	ME0
Zfp300	Zfp300	0	MEgrey	ME0
mt-Co1	mt-Co1	7	MEblack	ME7
Tcf7	Tcf7	7	MEblack	ME7
Il1a	Il1a	6	MEred	ME6
Tipin	Tipin	1	MEturquoise	ME1
Cytip	Cytip	0	MEgrey	ME0
Cfap74	Cfap74	0	MEgrey	ME0
Ciita	Ciita	8	MEpink	ME8
Tbc1d32	Tbc1d32	0	MEgrey	ME0
F2rl1	F2rl1	3	MEbrown	ME3
Kalrn	Kalrn	1	MEturquoise	ME1
Akap8l	Akap8l	0	MEgrey	ME0
Kifap3	Kifap3	30	MEsteelblue	ME30
Plekho1	Plekho1	2	MEblue	ME2
Klrk1	Klrk1	0	MEgrey	ME0
Tnfrsf9	Tnfrsf9	24	MEdarkgrey	ME24
Gm19705	Gm19705	56	MElightpink4	ME56
Rnu3a	Rnu3a	0	MEgrey	ME0
Chil1	Chil1	30	MEsteelblue	ME30
Spi1	Spi1	20	MEroyalblue	ME20
Csrp3	Csrp3	14	MEcyan	ME14
Gm27201	Gm27201	0	MEgrey	ME0
G630030J09Rik	G630030J09Rik	4	MEyellow	ME4
Art2b	Art2b	0	MEgrey	ME0
Cmya5	Cmya5	25	MEorange	ME25
Hp	Hp	3	MEbrown	ME3
Gm45509	Gm45509	0	MEgrey	ME0
Sesn1	Sesn1	0	MEgrey	ME0
Gm42798	Gm42798	0	MEgrey	ME0
Rnd1	Rnd1	9	MEmagenta	ME9
Gm35857	Gm35857	0	MEgrey	ME0
Zfp36	Zfp36	2	MEblue	ME2
Hid1	Hid1	11	MEgreenyellow	ME11
0610039K10Rik	0610039K10Rik	21	MEdarkred	ME21
Pdgfrl	Pdgfrl	0	MEgrey	ME0
Capg	Capg	0	MEgrey	ME0
Id1	Id1	18	MElightgreen	ME18
CH25-309J2.1	CH25-309J2.1	1	MEturquoise	ME1
Trbd2	Trbd2	0	MEgrey	ME0
Parp16	Parp16	14	MEcyan	ME14
Anp32b	Anp32b	4	MEyellow	ME4
Hotairm1	Hotairm1	0	MEgrey	ME0
Saxo2	Saxo2	23	MEdarkturquoise	ME23
Ppp1r3d	Ppp1r3d	0	MEgrey	ME0
Clec10a	Clec10a	18	MElightgreen	ME18
Serpina3g	Serpina3g	2	MEblue	ME2
Hist1h4j	Hist1h4j	5	MEgreen	ME5
AW112010	AW112010	0	MEgrey	ME0
Stfa1	Stfa1	1	MEturquoise	ME1
Wdr95	Wdr95	0	MEgrey	ME0
Tcp11l2	Tcp11l2	0	MEgrey	ME0
BC049352	BC049352	0	MEgrey	ME0
Armcx2	Armcx2	0	MEgrey	ME0
Gm5845	Gm5845	0	MEgrey	ME0
C030034L19Rik	C030034L19Rik	7	MEblack	ME7
Prdx5	Prdx5	0	MEgrey	ME0
Gm45660	Gm45660	0	MEgrey	ME0
Slc27a3	Slc27a3	0	MEgrey	ME0
Gm42555	Gm42555	4	MEyellow	ME4
Mmp14	Mmp14	0	MEgrey	ME0
Gm45761	Gm45761	45	MEdarkorange2	ME45
Trp53inp1	Trp53inp1	1	MEturquoise	ME1
Txnl4b	Txnl4b	0	MEgrey	ME0
Gm45599	Gm45599	2	MEblue	ME2
Dusp1	Dusp1	0	MEgrey	ME0
Gm45069	Gm45069	31	MEpaleturquoise	ME31
Rnu11	Rnu11	2	MEblue	ME2
Pa2g4	Pa2g4	0	MEgrey	ME0
Gm17949	Gm17949	3	MEbrown	ME3
Jun	Jun	4	MEyellow	ME4
Serpinb8	Serpinb8	53	MEpalevioletred3	ME53
C1rb	C1rb	0	MEgrey	ME0
2700038G22Rik	2700038G22Rik	0	MEgrey	ME0
Snora78	Snora78	0	MEgrey	ME0
Kdm5b	Kdm5b	0	MEgrey	ME0
Sdc4	Sdc4	0	MEgrey	ME0
Clstn1	Clstn1	19	MElightyellow	ME19
Gm37387	Gm37387	0	MEgrey	ME0
D330045A20Rik	D330045A20Rik	5	MEgreen	ME5
Gm28424	Gm28424	1	MEturquoise	ME1
Slc26a11	Slc26a11	33	MEdarkolivegreen	ME33
Ppp1r3b	Ppp1r3b	5	MEgreen	ME5
Zfp947	Zfp947	26	MEdarkorange	ME26
Neurl4	Neurl4	0	MEgrey	ME0
Cd24a	Cd24a	0	MEgrey	ME0
Wfdc18	Wfdc18	0	MEgrey	ME0
Tbc1d30	Tbc1d30	0	MEgrey	ME0
Adamts6	Adamts6	37	MEskyblue3	ME37
Arc	Arc	16	MElightcyan	ME16
Wfikkn1	Wfikkn1	25	MEorange	ME25
Slc41a3	Slc41a3	2	MEblue	ME2
Cd300lf	Cd300lf	1	MEturquoise	ME1
Ch25h	Ch25h	0	MEgrey	ME0
Rfc3	Rfc3	4	MEyellow	ME4
Spag9	Spag9	0	MEgrey	ME0
C330006A16Rik	C330006A16Rik	42	MElightcyan1	ME42
Numbl	Numbl	30	MEsteelblue	ME30
Mt2	Mt2	19	MElightyellow	ME19
Ell2	Ell2	0	MEgrey	ME0
Ccl24	Ccl24	44	MEfloralwhite	ME44
Lrg1	Lrg1	3	MEbrown	ME3
Gm6768	Gm6768	0	MEgrey	ME0
1700084C06Rik	1700084C06Rik	47	MEbisque4	ME47
Cyp2c39	Cyp2c39	20	MEroyalblue	ME20
Gm24539	Gm24539	0	MEgrey	ME0
Parp4	Parp4	3	MEbrown	ME3
Prkab2	Prkab2	2	MEblue	ME2
Pid1	Pid1	4	MEyellow	ME4
Gm43137	Gm43137	0	MEgrey	ME0
Fgg	Fgg	0	MEgrey	ME0
Neat1	Neat1	10	MEpurple	ME10
B430306N03Rik	B430306N03Rik	0	MEgrey	ME0
Zfp974	Zfp974	0	MEgrey	ME0
Pltp	Pltp	6	MEred	ME6
Slc25a42	Slc25a42	0	MEgrey	ME0
mt-Rnr2	mt-Rnr2	0	MEgrey	ME0
Sh3d19	Sh3d19	5	MEgreen	ME5
RP24-447J10.2	RP24-447J10.2	0	MEgrey	ME0
Gm22068	Gm22068	12	MEtan	ME12
Gas1	Gas1	1	MEturquoise	ME1
Igflr1	Igflr1	1	MEturquoise	ME1
Ndc80	Ndc80	6	MEred	ME6
Arhgap24	Arhgap24	0	MEgrey	ME0
Gm11531	Gm11531	3	MEbrown	ME3
Smim19	Smim19	0	MEgrey	ME0
Smim5	Smim5	3	MEbrown	ME3
Dip2b	Dip2b	0	MEgrey	ME0
Itga10	Itga10	3	MEbrown	ME3
Actn2	Actn2	0	MEgrey	ME0
Socs2	Socs2	0	MEgrey	ME0
Gsta4	Gsta4	48	MEdarkslateblue	ME48
Selp	Selp	17	MEgrey60	ME17
Fam199x	Fam199x	2	MEblue	ME2
Atp6v0d2	Atp6v0d2	33	MEdarkolivegreen	ME33
Lmbrd1	Lmbrd1	6	MEred	ME6
Dyx1c1	Dyx1c1	0	MEgrey	ME0
Fam102b	Fam102b	0	MEgrey	ME0
Samhd1	Samhd1	3	MEbrown	ME3
Anxa1	Anxa1	3	MEbrown	ME3
Clcf1	Clcf1	41	MElightsteelblue1	ME41
Pvt1	Pvt1	3	MEbrown	ME3
Edaradd	Edaradd	0	MEgrey	ME0
Gm44013	Gm44013	0	MEgrey	ME0
Hist1h2ac	Hist1h2ac	29	MEsaddlebrown	ME29
Gm12743	Gm12743	7	MEblack	ME7
4732471J01Rik	4732471J01Rik	0	MEgrey	ME0
Csrnp2	Csrnp2	0	MEgrey	ME0
Gm16845	Gm16845	0	MEgrey	ME0
Trim30c	Trim30c	3	MEbrown	ME3
Saa1	Saa1	4	MEyellow	ME4
Gm2830	Gm2830	2	MEblue	ME2
Gm13935	Gm13935	0	MEgrey	ME0
Zbtb34	Zbtb34	13	MEsalmon	ME13
Creld1	Creld1	1	MEturquoise	ME1
Iglc4	Iglc4	41	MElightsteelblue1	ME41
Id3	Id3	3	MEbrown	ME3
Adgre5	Adgre5	10	MEpurple	ME10
Apln	Apln	1	MEturquoise	ME1
P2rx7	P2rx7	40	MEmediumpurple3	ME40
RP24-222H7.2	RP24-222H7.2	24	MEdarkgrey	ME24
Sirpb1a	Sirpb1a	3	MEbrown	ME3
Gm12940	Gm12940	0	MEgrey	ME0
Pla2g7	Pla2g7	0	MEgrey	ME0
Prr5	Prr5	1	MEturquoise	ME1
Naprt	Naprt	9	MEmagenta	ME9
Gm6297	Gm6297	22	MEdarkgreen	ME22
Mmp7	Mmp7	0	MEgrey	ME0
Gm45669	Gm45669	0	MEgrey	ME0
Lekr1	Lekr1	33	MEdarkolivegreen	ME33
Gm14966	Gm14966	42	MElightcyan1	ME42
Mx1	Mx1	6	MEred	ME6
Ank3	Ank3	3	MEbrown	ME3
Gm43481	Gm43481	44	MEfloralwhite	ME44
Ifitm2	Ifitm2	20	MEroyalblue	ME20
Ramp1	Ramp1	0	MEgrey	ME0
Gm14648	Gm14648	0	MEgrey	ME0
Ncaph	Ncaph	0	MEgrey	ME0
Zfp783	Zfp783	0	MEgrey	ME0
Timd2	Timd2	0	MEgrey	ME0
Muc1	Muc1	0	MEgrey	ME0
Gm3076	Gm3076	52	MEsalmon4	ME52
Plcl2	Plcl2	22	MEdarkgreen	ME22
Wls	Wls	0	MEgrey	ME0
Cd244	Cd244	0	MEgrey	ME0
Qsox2	Qsox2	40	MEmediumpurple3	ME40
Satb1	Satb1	1	MEturquoise	ME1
Sh2d1b1	Sh2d1b1	0	MEgrey	ME0
Gm8825	Gm8825	0	MEgrey	ME0
Rab11fip2	Rab11fip2	51	MEthistle1	ME51
2010109A12Rik	2010109A12Rik	6	MEred	ME6
Gm5416	Gm5416	3	MEbrown	ME3
Fam214a	Fam214a	3	MEbrown	ME3
Map3k5	Map3k5	0	MEgrey	ME0
Pcbp3	Pcbp3	0	MEgrey	ME0
2410018L13Rik	2410018L13Rik	0	MEgrey	ME0
Gm42835	Gm42835	11	MEgreenyellow	ME11
Naip5	Naip5	0	MEgrey	ME0
Cd68	Cd68	0	MEgrey	ME0
RP23-128C4.4	RP23-128C4.4	0	MEgrey	ME0
Ralgds	Ralgds	58	MEhoneydew1	ME58
Gm15675	Gm15675	0	MEgrey	ME0
Plod1	Plod1	12	MEtan	ME12
Ddit4	Ddit4	0	MEgrey	ME0
Tmpo	Tmpo	0	MEgrey	ME0
Dlgap5	Dlgap5	0	MEgrey	ME0
Ly6e	Ly6e	4	MEyellow	ME4
Lrrc25	Lrrc25	0	MEgrey	ME0
Leng8	Leng8	20	MEroyalblue	ME20
Robo4	Robo4	0	MEgrey	ME0
Gm16731	Gm16731	0	MEgrey	ME0
Rps15a-ps8	Rps15a-ps8	0	MEgrey	ME0
1700064H15Rik	1700064H15Rik	0	MEgrey	ME0
Gm20274	Gm20274	0	MEgrey	ME0
Mtss1	Mtss1	0	MEgrey	ME0
Ung	Ung	0	MEgrey	ME0
Gm23849	Gm23849	0	MEgrey	ME0
Cxcr6	Cxcr6	0	MEgrey	ME0
C6	C6	0	MEgrey	ME0
2900093K20Rik	2900093K20Rik	46	MEbrown4	ME46
Gm11973	Gm11973	49	MEplum2	ME49
Uhrf1bp1	Uhrf1bp1	31	MEpaleturquoise	ME31
4933406P04Rik	4933406P04Rik	0	MEgrey	ME0
9430097D07Rik	9430097D07Rik	0	MEgrey	ME0
Gm14548	Gm14548	0	MEgrey	ME0
Fan1	Fan1	12	MEtan	ME12
Ankrd33b	Ankrd33b	0	MEgrey	ME0
Ptpn23	Ptpn23	1	MEturquoise	ME1
Pirb	Pirb	0	MEgrey	ME0
Glcci1	Glcci1	28	MEskyblue	ME28
Hnf4a	Hnf4a	0	MEgrey	ME0
Gm14321	Gm14321	38	MEplum1	ME38
Msrb1	Msrb1	0	MEgrey	ME0
Arl4d	Arl4d	2	MEblue	ME2
Tmem37	Tmem37	18	MElightgreen	ME18
Sgms1	Sgms1	2	MEblue	ME2
BC017158	BC017158	0	MEgrey	ME0
Zcchc11	Zcchc11	3	MEbrown	ME3
Clk1	Clk1	7	MEblack	ME7
Fnbp1l	Fnbp1l	0	MEgrey	ME0
Cd200	Cd200	4	MEyellow	ME4
Fam81a	Fam81a	0	MEgrey	ME0
Rdh7	Rdh7	0	MEgrey	ME0
Kif23	Kif23	1	MEturquoise	ME1
Ppm1n	Ppm1n	0	MEgrey	ME0
Gm15596	Gm15596	0	MEgrey	ME0
Lbp	Lbp	52	MEsalmon4	ME52
Snord83b	Snord83b	0	MEgrey	ME0
Crym	Crym	41	MElightsteelblue1	ME41
Flt1	Flt1	13	MEsalmon	ME13
Gm44198	Gm44198	0	MEgrey	ME0
4732491K20Rik	4732491K20Rik	0	MEgrey	ME0
Cenpw	Cenpw	0	MEgrey	ME0
Phgdh	Phgdh	15	MEmidnightblue	ME15
Dennd1a	Dennd1a	16	MElightcyan	ME16
Rrad	Rrad	2	MEblue	ME2
Map2	Map2	0	MEgrey	ME0
Bbs12	Bbs12	5	MEgreen	ME5
Gm5459	Gm5459	0	MEgrey	ME0
Stxbp5	Stxbp5	0	MEgrey	ME0
Zmynd15	Zmynd15	0	MEgrey	ME0
Hhex	Hhex	0	MEgrey	ME0
Abcc10	Abcc10	0	MEgrey	ME0
Mis18a	Mis18a	0	MEgrey	ME0
Dzip1	Dzip1	0	MEgrey	ME0
Klhl30	Klhl30	53	MEpalevioletred3	ME53
Pros1	Pros1	7	MEblack	ME7
Ypel2	Ypel2	35	MEsienna3	ME35
Flywch2	Flywch2	23	MEdarkturquoise	ME23
Tcaim	Tcaim	14	MEcyan	ME14
Il18rap	Il18rap	4	MEyellow	ME4
Cish	Cish	0	MEgrey	ME0
Gm12000	Gm12000	0	MEgrey	ME0
Gm36551	Gm36551	19	MElightyellow	ME19
Snord35a	Snord35a	0	MEgrey	ME0
Gm15270	Gm15270	18	MElightgreen	ME18
Gbp7	Gbp7	2	MEblue	ME2
Cldn15	Cldn15	0	MEgrey	ME0
E130208F15Rik	E130208F15Rik	25	MEorange	ME25
Zfp949	Zfp949	0	MEgrey	ME0
Dlc1	Dlc1	0	MEgrey	ME0
Axin1	Axin1	2	MEblue	ME2
Gm5430	Gm5430	0	MEgrey	ME0
Acot1	Acot1	17	MEgrey60	ME17
Zfp983	Zfp983	0	MEgrey	ME0
Btg1	Btg1	37	MEskyblue3	ME37
Entpd1	Entpd1	0	MEgrey	ME0
Gm23935	Gm23935	30	MEsteelblue	ME30
Pex11a	Pex11a	0	MEgrey	ME0
Cdca7	Cdca7	3	MEbrown	ME3
Itgax	Itgax	7	MEblack	ME7
Zfp318	Zfp318	1	MEturquoise	ME1
Plekha8	Plekha8	16	MElightcyan	ME16
Gm15417	Gm15417	10	MEpurple	ME10
Pink1	Pink1	7	MEblack	ME7
Npdc1	Npdc1	0	MEgrey	ME0
Nuf2	Nuf2	6	MEred	ME6
Cpxm1	Cpxm1	38	MEplum1	ME38
Cbs	Cbs	43	MEivory	ME43
Prkcz	Prkcz	0	MEgrey	ME0
B3gnt7	B3gnt7	35	MEsienna3	ME35
Gm28556	Gm28556	7	MEblack	ME7
A130014A01Rik	A130014A01Rik	0	MEgrey	ME0
N4bp2l1	N4bp2l1	2	MEblue	ME2
Usp9x	Usp9x	37	MEskyblue3	ME37
Lilrb4a	Lilrb4a	0	MEgrey	ME0
Ces1g	Ces1g	0	MEgrey	ME0
Erc2	Erc2	7	MEblack	ME7
Prex2	Prex2	0	MEgrey	ME0
Clps	Clps	14	MEcyan	ME14
Nrn1	Nrn1	0	MEgrey	ME0
Zfyve9	Zfyve9	0	MEgrey	ME0
E030024N20Rik	E030024N20Rik	24	MEdarkgrey	ME24
Dclre1c	Dclre1c	4	MEyellow	ME4
Ubn2	Ubn2	36	MEyellowgreen	ME36
Chrna1os	Chrna1os	0	MEgrey	ME0
Afmid	Afmid	3	MEbrown	ME3
Cdnf	Cdnf	0	MEgrey	ME0
St6galnac3	St6galnac3	0	MEgrey	ME0
Shc4	Shc4	0	MEgrey	ME0
Dcaf8	Dcaf8	0	MEgrey	ME0
Tmsb4x	Tmsb4x	19	MElightyellow	ME19
Gm17455	Gm17455	0	MEgrey	ME0
A730011C13Rik	A730011C13Rik	0	MEgrey	ME0
Slc27a5	Slc27a5	0	MEgrey	ME0
Dock11	Dock11	3	MEbrown	ME3
Nyap1	Nyap1	28	MEskyblue	ME28
Bend4	Bend4	0	MEgrey	ME0
Gm42432	Gm42432	0	MEgrey	ME0
Ly6k	Ly6k	0	MEgrey	ME0
Ahnak	Ahnak	0	MEgrey	ME0
Bach1	Bach1	44	MEfloralwhite	ME44
4930431P03Rik	4930431P03Rik	0	MEgrey	ME0
Gm16242	Gm16242	0	MEgrey	ME0
Eln	Eln	22	MEdarkgreen	ME22
Rdh14	Rdh14	0	MEgrey	ME0
Lama5	Lama5	4	MEyellow	ME4
Tmem243	Tmem243	0	MEgrey	ME0
Ctrb1	Ctrb1	18	MElightgreen	ME18
Il12a	Il12a	5	MEgreen	ME5
Zfp455	Zfp455	0	MEgrey	ME0
Slc37a2	Slc37a2	53	MEpalevioletred3	ME53
Irf4	Irf4	7	MEblack	ME7
Bcl2	Bcl2	24	MEdarkgrey	ME24
1700012B09Rik	1700012B09Rik	28	MEskyblue	ME28
Cryzl1	Cryzl1	1	MEturquoise	ME1
Klrb1	Klrb1	0	MEgrey	ME0
Aadac	Aadac	0	MEgrey	ME0
Gm12447	Gm12447	24	MEdarkgrey	ME24
Tmem150a	Tmem150a	5	MEgreen	ME5
Lalba	Lalba	0	MEgrey	ME0
Enpp2	Enpp2	0	MEgrey	ME0
Gm25360	Gm25360	53	MEpalevioletred3	ME53
Cd36	Cd36	11	MEgreenyellow	ME11
Spcs2-ps	Spcs2-ps	0	MEgrey	ME0
Grn	Grn	0	MEgrey	ME0
Mttp	Mttp	40	MEmediumpurple3	ME40
Gm8317	Gm8317	16	MElightcyan	ME16
Mdn1	Mdn1	0	MEgrey	ME0
Gm11827	Gm11827	2	MEblue	ME2
Dgke	Dgke	0	MEgrey	ME0
RP23-464F18.3	RP23-464F18.3	4	MEyellow	ME4
Selenop	Selenop	0	MEgrey	ME0
2810006K23Rik	2810006K23Rik	45	MEdarkorange2	ME45
Smc1b	Smc1b	0	MEgrey	ME0
Ralgapa1	Ralgapa1	40	MEmediumpurple3	ME40
Lrrc4	Lrrc4	9	MEmagenta	ME9
1700066B19Rik	1700066B19Rik	0	MEgrey	ME0
Prune2	Prune2	0	MEgrey	ME0
Spc25	Spc25	10	MEpurple	ME10
6430548M08Rik	6430548M08Rik	49	MEplum2	ME49
Col11a2	Col11a2	0	MEgrey	ME0
Tmem202	Tmem202	13	MEsalmon	ME13
Krt19	Krt19	12	MEtan	ME12
Crtam	Crtam	0	MEgrey	ME0
Setd1a	Setd1a	0	MEgrey	ME0
B230118H07Rik	B230118H07Rik	3	MEbrown	ME3
Snx8	Snx8	2	MEblue	ME2
Lzts2	Lzts2	0	MEgrey	ME0
Vwa5a	Vwa5a	0	MEgrey	ME0
Prkar2a	Prkar2a	31	MEpaleturquoise	ME31
Zc3h6	Zc3h6	7	MEblack	ME7
Pip5k1c	Pip5k1c	0	MEgrey	ME0
Peli2	Peli2	12	MEtan	ME12
Mapk8ip1	Mapk8ip1	6	MEred	ME6
Gm43352	Gm43352	21	MEdarkred	ME21
Filip1l	Filip1l	0	MEgrey	ME0
Ctsa	Ctsa	4	MEyellow	ME4
Snord72	Snord72	0	MEgrey	ME0
Lilr4b	Lilr4b	0	MEgrey	ME0
Ffar1	Ffar1	20	MEroyalblue	ME20
Klk1	Klk1	24	MEdarkgrey	ME24
Tlr1	Tlr1	21	MEdarkred	ME21
Gm20650	Gm20650	0	MEgrey	ME0
Trappc8	Trappc8	54	MEnavajowhite2	ME54
Rps15a-ps2	Rps15a-ps2	0	MEgrey	ME0
Sav1	Sav1	47	MEbisque4	ME47
Tax1bp3	Tax1bp3	10	MEpurple	ME10
Kcnh6	Kcnh6	0	MEgrey	ME0
Mpp5	Mpp5	0	MEgrey	ME0
Adgrg3	Adgrg3	38	MEplum1	ME38
5730508B09Rik	5730508B09Rik	0	MEgrey	ME0
Zfp652	Zfp652	0	MEgrey	ME0
Papd7	Papd7	0	MEgrey	ME0
Crybb1	Crybb1	25	MEorange	ME25
Pim2	Pim2	39	MEorangered4	ME39
Gm13565	Gm13565	0	MEgrey	ME0
Tgfbr2	Tgfbr2	0	MEgrey	ME0
Serpina3f	Serpina3f	0	MEgrey	ME0
Timp1	Timp1	0	MEgrey	ME0
Cd40	Cd40	30	MEsteelblue	ME30
Slc25a35	Slc25a35	0	MEgrey	ME0
Gm10240	Gm10240	0	MEgrey	ME0
Tpcn2	Tpcn2	0	MEgrey	ME0
Sipa1l2	Sipa1l2	0	MEgrey	ME0
Crip1	Crip1	0	MEgrey	ME0
Zswim4	Zswim4	41	MElightsteelblue1	ME41
Tmem150b	Tmem150b	0	MEgrey	ME0
Col6a1	Col6a1	29	MEsaddlebrown	ME29
Sertad3	Sertad3	0	MEgrey	ME0
Gm33370	Gm33370	1	MEturquoise	ME1
Ocrl	Ocrl	0	MEgrey	ME0
n-R5s33	n-R5s33	0	MEgrey	ME0
Tmevpg1	Tmevpg1	0	MEgrey	ME0
B2m	B2m	4	MEyellow	ME4
Siglech	Siglech	0	MEgrey	ME0
Slc33a1	Slc33a1	46	MEbrown4	ME46
Smpdl3a	Smpdl3a	4	MEyellow	ME4
E430021H15Rik	E430021H15Rik	0	MEgrey	ME0
Ces1e	Ces1e	26	MEdarkorange	ME26
Rpl15-ps1	Rpl15-ps1	15	MEmidnightblue	ME15
Scarna9	Scarna9	0	MEgrey	ME0
Reep4	Reep4	4	MEyellow	ME4
Khdc1c	Khdc1c	14	MEcyan	ME14
Hivep2	Hivep2	9	MEmagenta	ME9
Serpinb7	Serpinb7	0	MEgrey	ME0
Bcl6	Bcl6	0	MEgrey	ME0
Tlr2	Tlr2	3	MEbrown	ME3
Nfe2l2	Nfe2l2	45	MEdarkorange2	ME45
Map10	Map10	0	MEgrey	ME0
Tomm6os	Tomm6os	0	MEgrey	ME0
Ppp1r16b	Ppp1r16b	46	MEbrown4	ME46
Fsd2	Fsd2	0	MEgrey	ME0
Mvd	Mvd	10	MEpurple	ME10
Pam	Pam	23	MEdarkturquoise	ME23
Dhx33	Dhx33	0	MEgrey	ME0
Smc2	Smc2	0	MEgrey	ME0
Hbb-bs	Hbb-bs	0	MEgrey	ME0
Gk5	Gk5	2	MEblue	ME2
E230032D23Rik	E230032D23Rik	0	MEgrey	ME0
Inafm2	Inafm2	2	MEblue	ME2
Pde8a	Pde8a	1	MEturquoise	ME1
Gtf2ird1	Gtf2ird1	0	MEgrey	ME0
Tnfaip8l1	Tnfaip8l1	0	MEgrey	ME0
Slc16a6	Slc16a6	0	MEgrey	ME0
Nckap5l	Nckap5l	0	MEgrey	ME0
Gm29228	Gm29228	7	MEblack	ME7
Rybp	Rybp	8	MEpink	ME8
Fam120b	Fam120b	34	MEdarkmagenta	ME34
Zfp133-ps	Zfp133-ps	25	MEorange	ME25
Ctla2b	Ctla2b	14	MEcyan	ME14
Pih1d2	Pih1d2	0	MEgrey	ME0
Gm4459	Gm4459	38	MEplum1	ME38
Nxpe5	Nxpe5	0	MEgrey	ME0
Gm807	Gm807	0	MEgrey	ME0
Parva	Parva	3	MEbrown	ME3
Ubtd1	Ubtd1	0	MEgrey	ME0
Btbd6	Btbd6	0	MEgrey	ME0
Bicd1	Bicd1	0	MEgrey	ME0
Zfp251	Zfp251	0	MEgrey	ME0
Itga7	Itga7	0	MEgrey	ME0
Gm6344	Gm6344	4	MEyellow	ME4
Xaf1	Xaf1	15	MEmidnightblue	ME15
Cdkn1a	Cdkn1a	3	MEbrown	ME3
Hist1h3b	Hist1h3b	0	MEgrey	ME0
Sapcd1	Sapcd1	0	MEgrey	ME0
Nxnl2	Nxnl2	0	MEgrey	ME0
Gm14861	Gm14861	0	MEgrey	ME0
Gm8925	Gm8925	43	MEivory	ME43
Ubb	Ubb	0	MEgrey	ME0
Insrr	Insrr	0	MEgrey	ME0
Parp6	Parp6	16	MElightcyan	ME16
1810059H22Rik	1810059H22Rik	0	MEgrey	ME0
Miip	Miip	0	MEgrey	ME0
Fam46a	Fam46a	0	MEgrey	ME0
Ret	Ret	0	MEgrey	ME0
Hist1h3c	Hist1h3c	55	MEmaroon	ME55
Col14a1	Col14a1	0	MEgrey	ME0
Syce1	Syce1	4	MEyellow	ME4
Gimap3	Gimap3	29	MEsaddlebrown	ME29
Etaa1os	Etaa1os	49	MEplum2	ME49
Mtmr3	Mtmr3	0	MEgrey	ME0
Fastkd1	Fastkd1	0	MEgrey	ME0
mt-Rnr1	mt-Rnr1	0	MEgrey	ME0
Pkib	Pkib	0	MEgrey	ME0
Ly6a	Ly6a	3	MEbrown	ME3
1500026H17Rik	1500026H17Rik	34	MEdarkmagenta	ME34
Cd52	Cd52	12	MEtan	ME12
Wdfy2	Wdfy2	4	MEyellow	ME4
Klf8	Klf8	7	MEblack	ME7
Zfas1	Zfas1	0	MEgrey	ME0
Slfn1	Slfn1	10	MEpurple	ME10
Pon1	Pon1	56	MElightpink4	ME56
Gm26619	Gm26619	0	MEgrey	ME0
Gm45552	Gm45552	0	MEgrey	ME0
Ttc30b	Ttc30b	0	MEgrey	ME0
Aldob	Aldob	0	MEgrey	ME0
Hspd1	Hspd1	0	MEgrey	ME0
Dnajc9	Dnajc9	0	MEgrey	ME0
Hist1h1b	Hist1h1b	0	MEgrey	ME0
Cbr2	Cbr2	1	MEturquoise	ME1
Slc38a4	Slc38a4	0	MEgrey	ME0
Osm	Osm	10	MEpurple	ME10
Gm26132	Gm26132	12	MEtan	ME12
Egfl8	Egfl8	0	MEgrey	ME0
Gm37025	Gm37025	0	MEgrey	ME0
Atxn3	Atxn3	0	MEgrey	ME0
1810062O18Rik	1810062O18Rik	0	MEgrey	ME0
B130034C11Rik	B130034C11Rik	0	MEgrey	ME0
Gm4285	Gm4285	0	MEgrey	ME0
Gm28869	Gm28869	27	MEwhite	ME27
Pcf11	Pcf11	0	MEgrey	ME0
E130215H24Rik	E130215H24Rik	8	MEpink	ME8
Sptan1	Sptan1	0	MEgrey	ME0
Fam84b	Fam84b	0	MEgrey	ME0
Aebp2	Aebp2	0	MEgrey	ME0
Cryab	Cryab	0	MEgrey	ME0
Pik3ip1	Pik3ip1	1	MEturquoise	ME1
Maml1	Maml1	24	MEdarkgrey	ME24
Gm42567	Gm42567	17	MEgrey60	ME17
Txnip	Txnip	12	MEtan	ME12
Csf1	Csf1	0	MEgrey	ME0
Gm10059	Gm10059	0	MEgrey	ME0
BC043934	BC043934	0	MEgrey	ME0
Rasgef1b	Rasgef1b	0	MEgrey	ME0
Slc38a3	Slc38a3	0	MEgrey	ME0
Pir	Pir	0	MEgrey	ME0
Serpind1	Serpind1	0	MEgrey	ME0
Lrrk2	Lrrk2	2	MEblue	ME2
Gm37349	Gm37349	0	MEgrey	ME0
Tnfrsf23	Tnfrsf23	34	MEdarkmagenta	ME34
E230001N04Rik	E230001N04Rik	37	MEskyblue3	ME37
Slco3a1	Slco3a1	0	MEgrey	ME0
Ttc28	Ttc28	13	MEsalmon	ME13
Prss41	Prss41	57	MElavenderblush3	ME57
Tlr4	Tlr4	0	MEgrey	ME0
Palld	Palld	44	MEfloralwhite	ME44
Icosl	Icosl	0	MEgrey	ME0
Hesx1	Hesx1	13	MEsalmon	ME13
Rab34	Rab34	0	MEgrey	ME0
Itgam	Itgam	7	MEblack	ME7
Il2ra	Il2ra	1	MEturquoise	ME1
Pdgfb	Pdgfb	0	MEgrey	ME0
Nt5dc3	Nt5dc3	0	MEgrey	ME0
F830208F22Rik	F830208F22Rik	4	MEyellow	ME4
Arf3	Arf3	26	MEdarkorange	ME26
Gm26917	Gm26917	0	MEgrey	ME0
Lipt2	Lipt2	0	MEgrey	ME0
Mtx3	Mtx3	26	MEdarkorange	ME26
Klhl42	Klhl42	0	MEgrey	ME0
Zfp125	Zfp125	4	MEyellow	ME4
Hmmr	Hmmr	1	MEturquoise	ME1
Nrg4	Nrg4	52	MEsalmon4	ME52
Tha1	Tha1	0	MEgrey	ME0
Adgrg5	Adgrg5	9	MEmagenta	ME9
Sfrp1	Sfrp1	42	MElightcyan1	ME42
Rn7sk	Rn7sk	0	MEgrey	ME0
Fam134b	Fam134b	2	MEblue	ME2
Slc17a9	Slc17a9	10	MEpurple	ME10
Ctsb	Ctsb	7	MEblack	ME7
Gm42879	Gm42879	0	MEgrey	ME0
Zkscan1	Zkscan1	0	MEgrey	ME0
E230029C05Rik	E230029C05Rik	0	MEgrey	ME0
Gm24305	Gm24305	43	MEivory	ME43
Gga3	Gga3	0	MEgrey	ME0
Rcan1	Rcan1	0	MEgrey	ME0
Gm10033	Gm10033	1	MEturquoise	ME1
Hck	Hck	0	MEgrey	ME0
Sh3pxd2a	Sh3pxd2a	52	MEsalmon4	ME52
Gm8818	Gm8818	31	MEpaleturquoise	ME31
Adrb2	Adrb2	0	MEgrey	ME0
Clu	Clu	21	MEdarkred	ME21
Map3k14	Map3k14	30	MEsteelblue	ME30
Lum	Lum	0	MEgrey	ME0
Trav10n	Trav10n	16	MElightcyan	ME16
Tbc1d19	Tbc1d19	0	MEgrey	ME0
2023-03-01	2023-03-01	0	MEgrey	ME0
D930028M14Rik	D930028M14Rik	0	MEgrey	ME0
Igfbp4	Igfbp4	9	MEmagenta	ME9
Unc13a	Unc13a	33	MEdarkolivegreen	ME33
Tcrg-C4	Tcrg-C4	0	MEgrey	ME0
Zbtb18	Zbtb18	0	MEgrey	ME0
Btbd11	Btbd11	0	MEgrey	ME0
Plxnc1	Plxnc1	7	MEblack	ME7
Ckap2	Ckap2	0	MEgrey	ME0
Zfp800	Zfp800	0	MEgrey	ME0
2810002D19Rik	2810002D19Rik	0	MEgrey	ME0
Acss2	Acss2	0	MEgrey	ME0
Plpp3	Plpp3	0	MEgrey	ME0
Zfp105	Zfp105	0	MEgrey	ME0
Rmrp	Rmrp	0	MEgrey	ME0
Hpd	Hpd	0	MEgrey	ME0
Creb3l3	Creb3l3	0	MEgrey	ME0
Pml	Pml	0	MEgrey	ME0
Gm43982	Gm43982	10	MEpurple	ME10
9230116N13Rik	9230116N13Rik	4	MEyellow	ME4
Rgs10	Rgs10	0	MEgrey	ME0
Matn2	Matn2	0	MEgrey	ME0
Ptprb	Ptprb	2	MEblue	ME2
Tdo2	Tdo2	0	MEgrey	ME0
2310002F09Rik	2310002F09Rik	0	MEgrey	ME0
Rora	Rora	0	MEgrey	ME0
Lamp1	Lamp1	0	MEgrey	ME0
Zc3h11a	Zc3h11a	15	MEmidnightblue	ME15
Mpeg1	Mpeg1	0	MEgrey	ME0
Tmem41a	Tmem41a	0	MEgrey	ME0
Slc7a2	Slc7a2	0	MEgrey	ME0
Catsperd	Catsperd	6	MEred	ME6
C920009B18Rik	C920009B18Rik	0	MEgrey	ME0
1700020L24Rik	1700020L24Rik	48	MEdarkslateblue	ME48
Notch2	Notch2	46	MEbrown4	ME46
Gm15518	Gm15518	3	MEbrown	ME3
Flnb	Flnb	31	MEpaleturquoise	ME31
Gm19246	Gm19246	0	MEgrey	ME0
D830044I16Rik	D830044I16Rik	0	MEgrey	ME0
Carns1	Carns1	51	MEthistle1	ME51
Tpt1-ps6	Tpt1-ps6	0	MEgrey	ME0
Rnf13	Rnf13	0	MEgrey	ME0
Aplp2	Aplp2	0	MEgrey	ME0
Ifit1	Ifit1	0	MEgrey	ME0
Necab3	Necab3	0	MEgrey	ME0
Tsc22d2	Tsc22d2	29	MEsaddlebrown	ME29
Cd247	Cd247	0	MEgrey	ME0
Acrbp	Acrbp	0	MEgrey	ME0
Lrrk1	Lrrk1	0	MEgrey	ME0
Fbxl20	Fbxl20	0	MEgrey	ME0
Gm16418	Gm16418	0	MEgrey	ME0
Gm9825	Gm9825	1	MEturquoise	ME1
1700064M15Rik	1700064M15Rik	20	MEroyalblue	ME20
A730071L15Rik	A730071L15Rik	22	MEdarkgreen	ME22
Gm45222	Gm45222	25	MEorange	ME25
Rpl30-ps9	Rpl30-ps9	0	MEgrey	ME0
Slc36a4	Slc36a4	0	MEgrey	ME0
4930562F07Rik	4930562F07Rik	17	MEgrey60	ME17
Rnf223	Rnf223	54	MEnavajowhite2	ME54
Rmnd5a	Rmnd5a	1	MEturquoise	ME1
Ifi209	Ifi209	0	MEgrey	ME0
Pign	Pign	47	MEbisque4	ME47
Gm28836	Gm28836	14	MEcyan	ME14
Fgf9	Fgf9	1	MEturquoise	ME1
Il2rb	Il2rb	3	MEbrown	ME3
Gm10874	Gm10874	0	MEgrey	ME0
Cdca2	Cdca2	0	MEgrey	ME0
Ccl2	Ccl2	0	MEgrey	ME0
Rarres2	Rarres2	55	MEmaroon	ME55
RP24-198I16.6	RP24-198I16.6	13	MEsalmon	ME13
Zfp995	Zfp995	32	MEviolet	ME32
Gm12944	Gm12944	55	MEmaroon	ME55
Rhbdf2	Rhbdf2	0	MEgrey	ME0
Vav2	Vav2	0	MEgrey	ME0
Gm28875	Gm28875	31	MEpaleturquoise	ME31
H2-T10	H2-T10	0	MEgrey	ME0
Gm19620	Gm19620	41	MElightsteelblue1	ME41
Eya2	Eya2	0	MEgrey	ME0
Tat	Tat	0	MEgrey	ME0
Mycn	Mycn	0	MEgrey	ME0
Mcm6	Mcm6	0	MEgrey	ME0
Ptpre	Ptpre	46	MEbrown4	ME46
Arfgef2	Arfgef2	0	MEgrey	ME0
Chst10	Chst10	0	MEgrey	ME0
Ccdc91	Ccdc91	0	MEgrey	ME0
Tmem140	Tmem140	0	MEgrey	ME0
Alpk1	Alpk1	0	MEgrey	ME0
Timmdc1	Timmdc1	2	MEblue	ME2
Vsir	Vsir	28	MEskyblue	ME28
Gm28347	Gm28347	0	MEgrey	ME0
Iigp1	Iigp1	0	MEgrey	ME0
Bvht	Bvht	53	MEpalevioletred3	ME53
Dicer1	Dicer1	6	MEred	ME6
Gm7160	Gm7160	5	MEgreen	ME5
Myo10	Myo10	0	MEgrey	ME0
n-R5-8s1	n-R5-8s1	0	MEgrey	ME0
9930111J21Rik1	9930111J21Rik1	48	MEdarkslateblue	ME48
Gm11953	Gm11953	0	MEgrey	ME0
Hes1	Hes1	0	MEgrey	ME0
Try5	Try5	0	MEgrey	ME0
Ripk1	Ripk1	52	MEsalmon4	ME52
Ccdc86	Ccdc86	0	MEgrey	ME0
Gm26454	Gm26454	0	MEgrey	ME0
Gm43215	Gm43215	51	MEthistle1	ME51
Snrk	Snrk	0	MEgrey	ME0
Gm23287	Gm23287	0	MEgrey	ME0
Sh2b3	Sh2b3	0	MEgrey	ME0
Rpl23a-ps5	Rpl23a-ps5	50	MEthistle2	ME50
Rapgef6	Rapgef6	3	MEbrown	ME3
Igkv6-23	Igkv6-23	0	MEgrey	ME0
Prtn3	Prtn3	0	MEgrey	ME0
Arl4c	Arl4c	6	MEred	ME6
Gtse1	Gtse1	0	MEgrey	ME0
Spry4	Spry4	14	MEcyan	ME14
Gm13641	Gm13641	0	MEgrey	ME0
Limk1	Limk1	0	MEgrey	ME0
Enkur	Enkur	3	MEbrown	ME3
Gm43868	Gm43868	0	MEgrey	ME0
Arhgap39	Arhgap39	0	MEgrey	ME0
Uox	Uox	0	MEgrey	ME0
Ampd1	Ampd1	22	MEdarkgreen	ME22
Gm29539	Gm29539	57	MElavenderblush3	ME57
Prickle3	Prickle3	41	MElightsteelblue1	ME41
Btla	Btla	0	MEgrey	ME0
Uros	Uros	0	MEgrey	ME0
Slc12a4	Slc12a4	0	MEgrey	ME0
Pcnx	Pcnx	56	MElightpink4	ME56
Gm44067	Gm44067	3	MEbrown	ME3
Cd274	Cd274	0	MEgrey	ME0
Usp12	Usp12	0	MEgrey	ME0
Cyp2e1	Cyp2e1	13	MEsalmon	ME13
Ttc23	Ttc23	5	MEgreen	ME5
Nxpe4	Nxpe4	36	MEyellowgreen	ME36
Dab2	Dab2	0	MEgrey	ME0
4933417C20Rik	4933417C20Rik	0	MEgrey	ME0
Rps13-ps4	Rps13-ps4	0	MEgrey	ME0
Gbp5	Gbp5	0	MEgrey	ME0
Ccl7	Ccl7	0	MEgrey	ME0
Gm26614	Gm26614	1	MEturquoise	ME1
L1cam	L1cam	3	MEbrown	ME3
Itgb8	Itgb8	0	MEgrey	ME0
Gm8482	Gm8482	0	MEgrey	ME0
Clic5	Clic5	0	MEgrey	ME0
Fstl3	Fstl3	0	MEgrey	ME0
Gm45778	Gm45778	0	MEgrey	ME0
Csnk1g2	Csnk1g2	1	MEturquoise	ME1
Ldlrad4	Ldlrad4	49	MEplum2	ME49
Tmem42	Tmem42	0	MEgrey	ME0
Aldoc	Aldoc	2	MEblue	ME2
Gm20342	Gm20342	19	MElightyellow	ME19
Izumo4	Izumo4	0	MEgrey	ME0
Pglyrp2	Pglyrp2	36	MEyellowgreen	ME36
Gm26799	Gm26799	0	MEgrey	ME0
Gm14377	Gm14377	0	MEgrey	ME0
Cisd1	Cisd1	2	MEblue	ME2
Nop58	Nop58	49	MEplum2	ME49
Kbtbd8	Kbtbd8	0	MEgrey	ME0
Tgtp1	Tgtp1	0	MEgrey	ME0
Stat1	Stat1	0	MEgrey	ME0
Dnah1	Dnah1	0	MEgrey	ME0
Gadd45b	Gadd45b	3	MEbrown	ME3
Matk	Matk	0	MEgrey	ME0
Ifi214	Ifi214	50	MEthistle2	ME50
Gm20406	Gm20406	1	MEturquoise	ME1
Sostdc1	Sostdc1	0	MEgrey	ME0
Cd302	Cd302	0	MEgrey	ME0
App	App	0	MEgrey	ME0
Akirin2	Akirin2	0	MEgrey	ME0
Gpr182	Gpr182	26	MEdarkorange	ME26
Jpx	Jpx	0	MEgrey	ME0
Mug1	Mug1	8	MEpink	ME8
Ptrh1	Ptrh1	0	MEgrey	ME0
Sdhaf1	Sdhaf1	0	MEgrey	ME0
0610040B10Rik	0610040B10Rik	0	MEgrey	ME0
Mir150	Mir150	0	MEgrey	ME0
Gm17552	Gm17552	0	MEgrey	ME0
Rapgef4	Rapgef4	0	MEgrey	ME0
Zfp747	Zfp747	0	MEgrey	ME0
Cpeb2	Cpeb2	0	MEgrey	ME0
Rasl11b	Rasl11b	0	MEgrey	ME0
Etv5	Etv5	0	MEgrey	ME0
Poln	Poln	0	MEgrey	ME0
Gm12319	Gm12319	0	MEgrey	ME0
Plaur	Plaur	4	MEyellow	ME4
Gngt2	Gngt2	35	MEsienna3	ME35
Aaed1	Aaed1	7	MEblack	ME7
Cd3eap	Cd3eap	49	MEplum2	ME49
Rasal3	Rasal3	0	MEgrey	ME0
Ubd	Ubd	0	MEgrey	ME0
Efcab2	Efcab2	47	MEbisque4	ME47
2210408F21Rik	2210408F21Rik	28	MEskyblue	ME28
D3Ertd254e	D3Ertd254e	0	MEgrey	ME0
Spdl1	Spdl1	0	MEgrey	ME0
Ckap2l	Ckap2l	0	MEgrey	ME0
Abcd2	Abcd2	0	MEgrey	ME0
Mfap5	Mfap5	0	MEgrey	ME0
Mkl2	Mkl2	2	MEblue	ME2
Ikbip	Ikbip	2	MEblue	ME2
Pbx2	Pbx2	39	MEorangered4	ME39
Gm8696	Gm8696	0	MEgrey	ME0
Tle1	Tle1	0	MEgrey	ME0
Btbd16	Btbd16	54	MEnavajowhite2	ME54
5330438D12Rik	5330438D12Rik	0	MEgrey	ME0
Cdon	Cdon	0	MEgrey	ME0
Trbv20	Trbv20	0	MEgrey	ME0
Zbtb42	Zbtb42	0	MEgrey	ME0
Ly6g5b	Ly6g5b	3	MEbrown	ME3
Ccnd1	Ccnd1	40	MEmediumpurple3	ME40
Klf1	Klf1	47	MEbisque4	ME47
Gc	Gc	0	MEgrey	ME0
Hdac4	Hdac4	42	MElightcyan1	ME42
Asph	Asph	0	MEgrey	ME0
Snx10	Snx10	12	MEtan	ME12
Pde8b	Pde8b	0	MEgrey	ME0
Mettl23	Mettl23	3	MEbrown	ME3
Arl15	Arl15	0	MEgrey	ME0
Rftn2	Rftn2	50	MEthistle2	ME50
Klc4	Klc4	16	MElightcyan	ME16
Sv2c	Sv2c	0	MEgrey	ME0
Shcbp1	Shcbp1	0	MEgrey	ME0
Ctns	Ctns	0	MEgrey	ME0
RP23-353K11.3	RP23-353K11.3	0	MEgrey	ME0
P2rx4	P2rx4	0	MEgrey	ME0
B930095G15Rik	B930095G15Rik	0	MEgrey	ME0
Il12rb2	Il12rb2	0	MEgrey	ME0
Trdv2-2	Trdv2-2	0	MEgrey	ME0
Gpx8	Gpx8	6	MEred	ME6
Man2c1	Man2c1	53	MEpalevioletred3	ME53
Ms4a4c	Ms4a4c	3	MEbrown	ME3
Gm42658	Gm42658	21	MEdarkred	ME21
2610044O15Rik8	2610044O15Rik8	10	MEpurple	ME10
Gm14302	Gm14302	39	MEorangered4	ME39
Ska1	Ska1	4	MEyellow	ME4
Ubald1	Ubald1	0	MEgrey	ME0
Gm20627	Gm20627	0	MEgrey	ME0
Psap	Psap	0	MEgrey	ME0
Palm3	Palm3	0	MEgrey	ME0
AB124611	AB124611	20	MEroyalblue	ME20
Mxd4	Mxd4	37	MEskyblue3	ME37
Srpx	Srpx	22	MEdarkgreen	ME22
Fbxo33	Fbxo33	22	MEdarkgreen	ME22
Capn12	Capn12	54	MEnavajowhite2	ME54
Gm25203	Gm25203	12	MEtan	ME12
Enpp3	Enpp3	0	MEgrey	ME0
Hexdc	Hexdc	0	MEgrey	ME0
Ndufab1-ps	Ndufab1-ps	25	MEorange	ME25
Rab30	Rab30	0	MEgrey	ME0
Qrich1	Qrich1	0	MEgrey	ME0
Slc27a2	Slc27a2	28	MEskyblue	ME28
Gm45220	Gm45220	0	MEgrey	ME0
Amer1	Amer1	6	MEred	ME6
Ap4m1	Ap4m1	0	MEgrey	ME0
Abhd17c	Abhd17c	0	MEgrey	ME0
Gm16556	Gm16556	9	MEmagenta	ME9
Arap1	Arap1	0	MEgrey	ME0
Rbp4	Rbp4	25	MEorange	ME25
Rnf103	Rnf103	0	MEgrey	ME0
Ephx1	Ephx1	0	MEgrey	ME0
A430018G15Rik	A430018G15Rik	0	MEgrey	ME0
Il18bp	Il18bp	3	MEbrown	ME3
Snrpd1	Snrpd1	0	MEgrey	ME0
Mis18bp1	Mis18bp1	0	MEgrey	ME0
Pgm2l1	Pgm2l1	0	MEgrey	ME0
Gm5086	Gm5086	0	MEgrey	ME0
Mxi1	Mxi1	0	MEgrey	ME0
Cnih2	Cnih2	5	MEgreen	ME5
Mir142hg	Mir142hg	0	MEgrey	ME0
9330162G02Rik	9330162G02Rik	0	MEgrey	ME0
9930111J21Rik2	9930111J21Rik2	0	MEgrey	ME0
Gm5069	Gm5069	0	MEgrey	ME0
Gm20939	Gm20939	0	MEgrey	ME0
Mrc1	Mrc1	40	MEmediumpurple3	ME40
Gm10463	Gm10463	0	MEgrey	ME0
Ackr1	Ackr1	28	MEskyblue	ME28
Tubb2b	Tubb2b	0	MEgrey	ME0
Gm2800	Gm2800	0	MEgrey	ME0
Stard9	Stard9	0	MEgrey	ME0
Gm10767	Gm10767	16	MElightcyan	ME16
Tacstd2	Tacstd2	0	MEgrey	ME0
Rell2	Rell2	0	MEgrey	ME0
Phlpp2	Phlpp2	49	MEplum2	ME49
Gm25813	Gm25813	0	MEgrey	ME0
Vps33b	Vps33b	0	MEgrey	ME0
Gm44710	Gm44710	47	MEbisque4	ME47
Scgb3a1	Scgb3a1	49	MEplum2	ME49
Gm45315	Gm45315	0	MEgrey	ME0
Gm26664	Gm26664	0	MEgrey	ME0
Mtus1	Mtus1	0	MEgrey	ME0
Itpripl1	Itpripl1	0	MEgrey	ME0
Gm43143	Gm43143	18	MElightgreen	ME18
Lyn	Lyn	8	MEpink	ME8
Alox5ap	Alox5ap	0	MEgrey	ME0
Jmjd8	Jmjd8	39	MEorangered4	ME39
Bbs10	Bbs10	0	MEgrey	ME0
Cxcl9	Cxcl9	7	MEblack	ME7
Gm19261	Gm19261	3	MEbrown	ME3
Neil2	Neil2	0	MEgrey	ME0
Gm15591	Gm15591	0	MEgrey	ME0
Rsbn1	Rsbn1	0	MEgrey	ME0
Pkp2	Pkp2	27	MEwhite	ME27
Sccpdh	Sccpdh	0	MEgrey	ME0
Chd9	Chd9	0	MEgrey	ME0
Tmprss6	Tmprss6	0	MEgrey	ME0
Dok4	Dok4	0	MEgrey	ME0
Il4i1	Il4i1	0	MEgrey	ME0
Gab1	Gab1	4	MEyellow	ME4
Tmc8	Tmc8	43	MEivory	ME43
Gm37352	Gm37352	0	MEgrey	ME0
Ncf1	Ncf1	0	MEgrey	ME0
Rtp4	Rtp4	0	MEgrey	ME0
Arhgap18	Arhgap18	0	MEgrey	ME0
Klhl2	Klhl2	8	MEpink	ME8
Ddi2	Ddi2	3	MEbrown	ME3
Serpina10	Serpina10	0	MEgrey	ME0
Ccl9	Ccl9	0	MEgrey	ME0
Fam185a	Fam185a	0	MEgrey	ME0
Sulf2	Sulf2	0	MEgrey	ME0
Pard6b	Pard6b	42	MElightcyan1	ME42
Bok	Bok	0	MEgrey	ME0
Litaf	Litaf	0	MEgrey	ME0
Arl11	Arl11	0	MEgrey	ME0
Jak1	Jak1	0	MEgrey	ME0
St6gal1	St6gal1	0	MEgrey	ME0
Tmx2	Tmx2	0	MEgrey	ME0
Snord55	Snord55	0	MEgrey	ME0
Gm5112	Gm5112	0	MEgrey	ME0
Gm23971	Gm23971	0	MEgrey	ME0
Hsp25-ps1	Hsp25-ps1	0	MEgrey	ME0
Cmah	Cmah	0	MEgrey	ME0
Gm7336	Gm7336	0	MEgrey	ME0
Atad3aos	Atad3aos	51	MEthistle1	ME51
Gdpd3	Gdpd3	35	MEsienna3	ME35
Fcgr3	Fcgr3	1	MEturquoise	ME1
Lpar6	Lpar6	2	MEblue	ME2
3110062M04Rik	3110062M04Rik	0	MEgrey	ME0
Gm16373	Gm16373	0	MEgrey	ME0
Prdm4	Prdm4	3	MEbrown	ME3
9930014A18Rik	9930014A18Rik	0	MEgrey	ME0
Klhdc8b	Klhdc8b	0	MEgrey	ME0
Fmn1	Fmn1	0	MEgrey	ME0
mt-Nd5	mt-Nd5	45	MEdarkorange2	ME45
Mknk1	Mknk1	15	MEmidnightblue	ME15
Bex1	Bex1	56	MElightpink4	ME56
9530062K07Rik	9530062K07Rik	41	MElightsteelblue1	ME41
Grk6	Grk6	15	MEmidnightblue	ME15
Acadvl	Acadvl	0	MEgrey	ME0
Tex12	Tex12	9	MEmagenta	ME9
Gm38365	Gm38365	23	MEdarkturquoise	ME23
Pdlim5	Pdlim5	0	MEgrey	ME0
Gm15440	Gm15440	0	MEgrey	ME0
Gm10522	Gm10522	0	MEgrey	ME0
Angptl7	Angptl7	0	MEgrey	ME0
Acad10	Acad10	4	MEyellow	ME4
Cyb5rl	Cyb5rl	0	MEgrey	ME0
Prcp	Prcp	0	MEgrey	ME0
5031434O11Rik	5031434O11Rik	24	MEdarkgrey	ME24
Marcksl1	Marcksl1	0	MEgrey	ME0
Alg1	Alg1	5	MEgreen	ME5
Gm37474	Gm37474	0	MEgrey	ME0
Gm15873	Gm15873	27	MEwhite	ME27
Ms4a8a	Ms4a8a	0	MEgrey	ME0
Gm44953	Gm44953	0	MEgrey	ME0
Prkag2	Prkag2	9	MEmagenta	ME9
Ramp3	Ramp3	0	MEgrey	ME0
Itga9	Itga9	0	MEgrey	ME0
RP23-396N20.1	RP23-396N20.1	0	MEgrey	ME0
Rpl13-ps3	Rpl13-ps3	0	MEgrey	ME0
Tspan33	Tspan33	0	MEgrey	ME0
Adat1	Adat1	0	MEgrey	ME0
Kctd3	Kctd3	0	MEgrey	ME0
2310015A10Rik	2310015A10Rik	0	MEgrey	ME0
Igkv5-48	Igkv5-48	0	MEgrey	ME0
Chm	Chm	0	MEgrey	ME0
Ndufaf4	Ndufaf4	43	MEivory	ME43
Rsrp1	Rsrp1	0	MEgrey	ME0
Hist1h2bj	Hist1h2bj	0	MEgrey	ME0
Ctsl	Ctsl	3	MEbrown	ME3
Sdc2	Sdc2	0	MEgrey	ME0
Gm45120	Gm45120	0	MEgrey	ME0
Spint1	Spint1	0	MEgrey	ME0
Paqr4	Paqr4	30	MEsteelblue	ME30
Fbrsl1	Fbrsl1	0	MEgrey	ME0
Slc23a2	Slc23a2	0	MEgrey	ME0
Cul4a	Cul4a	0	MEgrey	ME0
Cst3	Cst3	0	MEgrey	ME0
Tfec	Tfec	0	MEgrey	ME0
Prps1	Prps1	4	MEyellow	ME4
Slc13a3	Slc13a3	19	MElightyellow	ME19
Tango2	Tango2	0	MEgrey	ME0
Sbk1	Sbk1	38	MEplum1	ME38
Cd101	Cd101	0	MEgrey	ME0
Tmem64	Tmem64	0	MEgrey	ME0
Ubr3	Ubr3	0	MEgrey	ME0
Pnpla8	Pnpla8	0	MEgrey	ME0
Npc2	Npc2	0	MEgrey	ME0
Dcaf6	Dcaf6	5	MEgreen	ME5
Cfp	Cfp	2	MEblue	ME2
4933430I17Rik	4933430I17Rik	0	MEgrey	ME0
Fes	Fes	0	MEgrey	ME0
Magi3	Magi3	27	MEwhite	ME27
Gm7251	Gm7251	22	MEdarkgreen	ME22
Xlr4e-ps	Xlr4e-ps	0	MEgrey	ME0
Lig1	Lig1	4	MEyellow	ME4
Nme1	Nme1	19	MElightyellow	ME19
Invs	Invs	1	MEturquoise	ME1
Fbxo2	Fbxo2	0	MEgrey	ME0
Scube1	Scube1	0	MEgrey	ME0
Hoxaas3	Hoxaas3	4	MEyellow	ME4
Kcnq1ot1	Kcnq1ot1	0	MEgrey	ME0
Fcgr4	Fcgr4	1	MEturquoise	ME1
Flot1	Flot1	0	MEgrey	ME0
Pianp	Pianp	39	MEorangered4	ME39
Plekhm3	Plekhm3	0	MEgrey	ME0
Tnfrsf12a	Tnfrsf12a	6	MEred	ME6
Msrb2	Msrb2	16	MElightcyan	ME16
Timm10	Timm10	9	MEmagenta	ME9
Snai1	Snai1	0	MEgrey	ME0
Gjb2	Gjb2	1	MEturquoise	ME1
Kynu	Kynu	0	MEgrey	ME0
Casc3	Casc3	0	MEgrey	ME0
Gm8061	Gm8061	24	MEdarkgrey	ME24
Gm15764	Gm15764	0	MEgrey	ME0
Stab1	Stab1	0	MEgrey	ME0
Gm12258	Gm12258	26	MEdarkorange	ME26
S1pr1	S1pr1	5	MEgreen	ME5
Etfbkmt	Etfbkmt	44	MEfloralwhite	ME44
Gm21399	Gm21399	52	MEsalmon4	ME52
Mrgpra2a	Mrgpra2a	0	MEgrey	ME0
Axl	Axl	0	MEgrey	ME0
Olfr525	Olfr525	0	MEgrey	ME0
Itgb5	Itgb5	0	MEgrey	ME0
Tcp11	Tcp11	57	MElavenderblush3	ME57
Gm6257	Gm6257	0	MEgrey	ME0
Atmin	Atmin	18	MElightgreen	ME18
Wisp1	Wisp1	0	MEgrey	ME0
Gon4l	Gon4l	2	MEblue	ME2
Gm11518	Gm11518	0	MEgrey	ME0
Sh3d21	Sh3d21	0	MEgrey	ME0
Glyat	Glyat	3	MEbrown	ME3
Fgd6	Fgd6	0	MEgrey	ME0
Try4	Try4	0	MEgrey	ME0
Nfatc3	Nfatc3	0	MEgrey	ME0
Kif20a	Kif20a	0	MEgrey	ME0
Pstk	Pstk	0	MEgrey	ME0
Sparc	Sparc	1	MEturquoise	ME1
Fndc4	Fndc4	0	MEgrey	ME0
4930596I21Rik	4930596I21Rik	0	MEgrey	ME0
Steap4	Steap4	16	MElightcyan	ME16
Pde1b	Pde1b	0	MEgrey	ME0
Chd7	Chd7	0	MEgrey	ME0
Hand2	Hand2	0	MEgrey	ME0
AC168977.1	AC168977.1	0	MEgrey	ME0
RP24-361I17.1	RP24-361I17.1	1	MEturquoise	ME1
Daam1	Daam1	51	MEthistle1	ME51
Gm5093	Gm5093	32	MEviolet	ME32
Nupr1	Nupr1	0	MEgrey	ME0
Hmcn2	Hmcn2	0	MEgrey	ME0
Polk	Polk	0	MEgrey	ME0
Dcn	Dcn	57	MElavenderblush3	ME57
Ncl	Ncl	34	MEdarkmagenta	ME34
Coq8a	Coq8a	0	MEgrey	ME0
Col23a1	Col23a1	32	MEviolet	ME32
Tusc2	Tusc2	39	MEorangered4	ME39
Ppp1r37	Ppp1r37	0	MEgrey	ME0
Sod3	Sod3	0	MEgrey	ME0
Afm	Afm	55	MEmaroon	ME55
Gm13546	Gm13546	10	MEpurple	ME10
Ctnnd2	Ctnnd2	19	MElightyellow	ME19
Tm4sf1	Tm4sf1	0	MEgrey	ME0
Hebp2	Hebp2	0	MEgrey	ME0
Parp14	Parp14	4	MEyellow	ME4
Scimp	Scimp	3	MEbrown	ME3
Gm7932	Gm7932	26	MEdarkorange	ME26
Hmgb1-ps1	Hmgb1-ps1	0	MEgrey	ME0
Ubr2	Ubr2	4	MEyellow	ME4
1500011B03Rik	1500011B03Rik	45	MEdarkorange2	ME45
Malat1	Malat1	0	MEgrey	ME0
Ncmap	Ncmap	0	MEgrey	ME0
Pipox	Pipox	0	MEgrey	ME0
Slc35e1	Slc35e1	0	MEgrey	ME0
Cyp4f13	Cyp4f13	30	MEsteelblue	ME30
B230377A18Rik	B230377A18Rik	20	MEroyalblue	ME20
1700027F09Rik	1700027F09Rik	0	MEgrey	ME0
Ltbp3	Ltbp3	0	MEgrey	ME0
Mgrn1	Mgrn1	3	MEbrown	ME3
Ager	Ager	0	MEgrey	ME0
Dhfr	Dhfr	0	MEgrey	ME0
Pank4	Pank4	41	MElightsteelblue1	ME41
Rnf208	Rnf208	0	MEgrey	ME0
Prr22	Prr22	47	MEbisque4	ME47
Dennd5b	Dennd5b	17	MEgrey60	ME17
Slc7a8	Slc7a8	37	MEskyblue3	ME37
Stard5	Stard5	0	MEgrey	ME0
Hsp90ab1	Hsp90ab1	3	MEbrown	ME3
1700011B04Rik	1700011B04Rik	0	MEgrey	ME0
Slc17a5	Slc17a5	0	MEgrey	ME0
Gm20535	Gm20535	0	MEgrey	ME0
C3	C3	0	MEgrey	ME0
Gstm3	Gstm3	0	MEgrey	ME0
Hgfac	Hgfac	0	MEgrey	ME0
Gja1	Gja1	0	MEgrey	ME0
Eef2kmt	Eef2kmt	0	MEgrey	ME0
Fam209	Fam209	0	MEgrey	ME0
Arhgef10	Arhgef10	39	MEorangered4	ME39
Rwdd2a	Rwdd2a	3	MEbrown	ME3
Apof	Apof	0	MEgrey	ME0
Gzmm	Gzmm	0	MEgrey	ME0
Il1r1	Il1r1	36	MEyellowgreen	ME36
Sgol1	Sgol1	1	MEturquoise	ME1
Gm4879	Gm4879	0	MEgrey	ME0
Gm13529	Gm13529	39	MEorangered4	ME39
Agap3	Agap3	0	MEgrey	ME0
Gm23143	Gm23143	8	MEpink	ME8
Tsc22d3	Tsc22d3	0	MEgrey	ME0
Irf9	Irf9	49	MEplum2	ME49
Tmub2	Tmub2	0	MEgrey	ME0
Smg7	Smg7	1	MEturquoise	ME1
Hsp90aa1	Hsp90aa1	3	MEbrown	ME3
Irf8	Irf8	13	MEsalmon	ME13
Tmem14a	Tmem14a	0	MEgrey	ME0
Tifa	Tifa	0	MEgrey	ME0
Tuft1	Tuft1	13	MEsalmon	ME13
Hdc	Hdc	14	MEcyan	ME14
Mif4gd	Mif4gd	0	MEgrey	ME0
Cacnb1	Cacnb1	21	MEdarkred	ME21
Ctsz	Ctsz	5	MEgreen	ME5
Gm13604	Gm13604	57	MElavenderblush3	ME57
Gm26610	Gm26610	19	MElightyellow	ME19
Pigh	Pigh	0	MEgrey	ME0
Cyp2a12	Cyp2a12	7	MEblack	ME7
Gdpd1	Gdpd1	0	MEgrey	ME0
Itih1	Itih1	23	MEdarkturquoise	ME23
Cd14	Cd14	0	MEgrey	ME0
Tiam1	Tiam1	0	MEgrey	ME0
Zfp654	Zfp654	0	MEgrey	ME0
Tshz2	Tshz2	0	MEgrey	ME0
Pofut1	Pofut1	0	MEgrey	ME0
Ak4	Ak4	1	MEturquoise	ME1
Fhit	Fhit	52	MEsalmon4	ME52
Ngp	Ngp	0	MEgrey	ME0
Mthfr	Mthfr	0	MEgrey	ME0
RP23-181A8.2	RP23-181A8.2	0	MEgrey	ME0
Nrgn	Nrgn	6	MEred	ME6
Naf1	Naf1	0	MEgrey	ME0
Elovl6	Elovl6	7	MEblack	ME7
Gm45050	Gm45050	0	MEgrey	ME0
Hmgb3	Hmgb3	0	MEgrey	ME0
BC064078	BC064078	0	MEgrey	ME0
Cecr5	Cecr5	13	MEsalmon	ME13
Serpinb9	Serpinb9	0	MEgrey	ME0
Gab3	Gab3	0	MEgrey	ME0
Alb	Alb	0	MEgrey	ME0
Clec4e	Clec4e	0	MEgrey	ME0
Gm23969	Gm23969	0	MEgrey	ME0
Cd151	Cd151	18	MElightgreen	ME18
Syt11	Syt11	0	MEgrey	ME0
Emb	Emb	32	MEviolet	ME32
Naip2	Naip2	0	MEgrey	ME0
0610040J01Rik	0610040J01Rik	0	MEgrey	ME0
Bst1	Bst1	18	MElightgreen	ME18
Cpne7	Cpne7	0	MEgrey	ME0
Zscan12	Zscan12	30	MEsteelblue	ME30
Rnu2-10	Rnu2-10	5	MEgreen	ME5
Sowahc	Sowahc	6	MEred	ME6
Phf21b	Phf21b	0	MEgrey	ME0
Fndc10	Fndc10	0	MEgrey	ME0
Crem	Crem	0	MEgrey	ME0
2810408A11Rik	2810408A11Rik	0	MEgrey	ME0
1700034H15Rik	1700034H15Rik	0	MEgrey	ME0
Lims2	Lims2	8	MEpink	ME8
A930004D18Rik	A930004D18Rik	0	MEgrey	ME0
Gm45242	Gm45242	0	MEgrey	ME0
Gm12596	Gm12596	43	MEivory	ME43
B3gnt3	B3gnt3	0	MEgrey	ME0
Lipe	Lipe	0	MEgrey	ME0
Rictor	Rictor	0	MEgrey	ME0
Svep1	Svep1	29	MEsaddlebrown	ME29
E230016M11Rik	E230016M11Rik	1	MEturquoise	ME1
Klra6	Klra6	0	MEgrey	ME0
Akr1c12	Akr1c12	0	MEgrey	ME0
Banf1	Banf1	0	MEgrey	ME0
Gbp2	Gbp2	4	MEyellow	ME4
AA474408	AA474408	50	MEthistle2	ME50
Bcl2a1d	Bcl2a1d	0	MEgrey	ME0
Kri1	Kri1	0	MEgrey	ME0
Mon1a	Mon1a	0	MEgrey	ME0
Trf	Trf	0	MEgrey	ME0
Gm37174	Gm37174	2	MEblue	ME2
Tuba1a	Tuba1a	4	MEyellow	ME4
Gm15706	Gm15706	10	MEpurple	ME10
Gm6644	Gm6644	28	MEskyblue	ME28
Rnf113a1	Rnf113a1	0	MEgrey	ME0
Lpp	Lpp	34	MEdarkmagenta	ME34
Fundc1	Fundc1	0	MEgrey	ME0
Gm43503	Gm43503	0	MEgrey	ME0
Gm20768	Gm20768	0	MEgrey	ME0
Apoc1	Apoc1	0	MEgrey	ME0
2023-09-04	2023-09-04	0	MEgrey	ME0
Padi1	Padi1	0	MEgrey	ME0
Ppfibp1	Ppfibp1	0	MEgrey	ME0
Slc25a23	Slc25a23	33	MEdarkolivegreen	ME33
Slc40a1	Slc40a1	2	MEblue	ME2
Vps13b	Vps13b	0	MEgrey	ME0
Gm13743	Gm13743	0	MEgrey	ME0
Asgr1	Asgr1	0	MEgrey	ME0
Isg20	Isg20	29	MEsaddlebrown	ME29
Birc3	Birc3	0	MEgrey	ME0
Homer1	Homer1	0	MEgrey	ME0
Sash1	Sash1	0	MEgrey	ME0
Znf41-ps	Znf41-ps	0	MEgrey	ME0
Cd86	Cd86	23	MEdarkturquoise	ME23
Gm45715	Gm45715	37	MEskyblue3	ME37
Spock2	Spock2	0	MEgrey	ME0
Lace1	Lace1	0	MEgrey	ME0
Cd69	Cd69	5	MEgreen	ME5
A930007I19Rik	A930007I19Rik	0	MEgrey	ME0
Dclre1b	Dclre1b	1	MEturquoise	ME1
Zranb1	Zranb1	39	MEorangered4	ME39
Eps15	Eps15	0	MEgrey	ME0
Ftl1	Ftl1	0	MEgrey	ME0
Fabp3-ps1	Fabp3-ps1	0	MEgrey	ME0
Gng12	Gng12	0	MEgrey	ME0
Ace	Ace	0	MEgrey	ME0
Cd300a	Cd300a	0	MEgrey	ME0
Il27	Il27	0	MEgrey	ME0
Tuba8	Tuba8	0	MEgrey	ME0
1810011O10Rik	1810011O10Rik	0	MEgrey	ME0
Smkr-ps	Smkr-ps	55	MEmaroon	ME55
Gm5870	Gm5870	0	MEgrey	ME0
Vtn	Vtn	4	MEyellow	ME4
Rnf213	Rnf213	3	MEbrown	ME3
Aqr	Aqr	0	MEgrey	ME0
Zfp809	Zfp809	0	MEgrey	ME0
Gm6345	Gm6345	30	MEsteelblue	ME30
Gm45028	Gm45028	34	MEdarkmagenta	ME34
Ube2w	Ube2w	3	MEbrown	ME3
Gm43181	Gm43181	0	MEgrey	ME0
Bloc1s3	Bloc1s3	54	MEnavajowhite2	ME54
Zfp141	Zfp141	3	MEbrown	ME3
Gm10268	Gm10268	0	MEgrey	ME0
Slc2a6	Slc2a6	0	MEgrey	ME0
Map3k15	Map3k15	0	MEgrey	ME0
Gm37164	Gm37164	50	MEthistle2	ME50
Fgfr1	Fgfr1	0	MEgrey	ME0
Rc3h1	Rc3h1	0	MEgrey	ME0
Prim1	Prim1	0	MEgrey	ME0
Slc52a3	Slc52a3	0	MEgrey	ME0
Ccdc88c	Ccdc88c	0	MEgrey	ME0
Gm17251	Gm17251	29	MEsaddlebrown	ME29
Rfc5	Rfc5	12	MEtan	ME12
Dnase1l3	Dnase1l3	56	MElightpink4	ME56
Gm9013	Gm9013	0	MEgrey	ME0
Lpl	Lpl	0	MEgrey	ME0
Slc9a3r2	Slc9a3r2	0	MEgrey	ME0
Gm10501	Gm10501	0	MEgrey	ME0
Hcar2	Hcar2	0	MEgrey	ME0
Zfp963	Zfp963	3	MEbrown	ME3
F5	F5	0	MEgrey	ME0
Rgl1	Rgl1	38	MEplum1	ME38
Sfxn3	Sfxn3	21	MEdarkred	ME21
Gm23927	Gm23927	0	MEgrey	ME0
Rinl	Rinl	0	MEgrey	ME0
1110034G24Rik	1110034G24Rik	0	MEgrey	ME0
RP24-545B2.2	RP24-545B2.2	43	MEivory	ME43
Uhmk1	Uhmk1	2	MEblue	ME2
Ybx1	Ybx1	0	MEgrey	ME0
Zfp661	Zfp661	1	MEturquoise	ME1
Cldn5	Cldn5	22	MEdarkgreen	ME22
Bcl7a	Bcl7a	13	MEsalmon	ME13
Gm37780	Gm37780	0	MEgrey	ME0
Gm8254	Gm8254	39	MEorangered4	ME39
Loxl1	Loxl1	4	MEyellow	ME4
Abcb1a	Abcb1a	0	MEgrey	ME0
Syt14	Syt14	0	MEgrey	ME0
Nbas	Nbas	0	MEgrey	ME0
Mccc1os	Mccc1os	0	MEgrey	ME0
Rtkn	Rtkn	57	MElavenderblush3	ME57
Jam3	Jam3	0	MEgrey	ME0
2310040G24Rik	2310040G24Rik	0	MEgrey	ME0
Oas1g	Oas1g	0	MEgrey	ME0
Trav7-3	Trav7-3	0	MEgrey	ME0
Gm5148	Gm5148	0	MEgrey	ME0
Nenf	Nenf	0	MEgrey	ME0
Pigb	Pigb	55	MEmaroon	ME55
Ildr1	Ildr1	0	MEgrey	ME0
Gm8849	Gm8849	0	MEgrey	ME0
Cluap1	Cluap1	4	MEyellow	ME4
Tmem86a	Tmem86a	0	MEgrey	ME0
Gm3571	Gm3571	43	MEivory	ME43
Cdkn2a	Cdkn2a	16	MElightcyan	ME16
Frmd8os	Frmd8os	0	MEgrey	ME0
Fxyd2	Fxyd2	2	MEblue	ME2
Ppm1j	Ppm1j	0	MEgrey	ME0
Trav14-2	Trav14-2	41	MElightsteelblue1	ME41
St7	St7	0	MEgrey	ME0
Kat6b	Kat6b	0	MEgrey	ME0
Gm16089	Gm16089	36	MEyellowgreen	ME36
Gm12185	Gm12185	0	MEgrey	ME0
Rad54l2	Rad54l2	44	MEfloralwhite	ME44
Cdc20b	Cdc20b	0	MEgrey	ME0
Camk2n2	Camk2n2	23	MEdarkturquoise	ME23
Rnf130	Rnf130	3	MEbrown	ME3
Hsd17b11	Hsd17b11	0	MEgrey	ME0
Eif1-ps1	Eif1-ps1	0	MEgrey	ME0
Nrg1	Nrg1	26	MEdarkorange	ME26
Gm27042	Gm27042	32	MEviolet	ME32
Cox6a2	Cox6a2	4	MEyellow	ME4
Dnase2a	Dnase2a	0	MEgrey	ME0
Hn1	Hn1	0	MEgrey	ME0
Dnaaf3	Dnaaf3	0	MEgrey	ME0
Plvap	Plvap	0	MEgrey	ME0
Nectin3	Nectin3	50	MEthistle2	ME50
3830408C21Rik	3830408C21Rik	44	MEfloralwhite	ME44
Dkkl1	Dkkl1	8	MEpink	ME8
Ceacam16	Ceacam16	0	MEgrey	ME0
Gm26569	Gm26569	0	MEgrey	ME0
Myo1d	Myo1d	0	MEgrey	ME0
Saraf	Saraf	12	MEtan	ME12
Card6	Card6	48	MEdarkslateblue	ME48
Cfi	Cfi	0	MEgrey	ME0
Mcpt8	Mcpt8	0	MEgrey	ME0
Zfp287	Zfp287	0	MEgrey	ME0
9130204K15Rik	9130204K15Rik	2	MEblue	ME2
[truncated: 500 more rows]
