# Supplementary material for: Dissecting the immune discrepancies in mouse liver allograft tolerance and heart/kidney allograft rejection
Source: Cell Prolif. 2023 Sep 25;57(3):e13555. doi: 10.1111/cpr.13555 (PMC10905343; doi:10.1111/cpr.13555)
Supplement: Supplementary file 7 — Table S2. Modules and transcription factors in normal mouse liver. [file CPR-57-e13555-s006.xlsx]

## Sheet: Normal_TFs_Modules
	Module1	Module10	Module11	Module12	Module13	Module2	Module3	Module4	Module5	Module6	Module7	Module8	Module9
1	X9130023H24Rik	Cebpz	Creb3	Dbp	Deaf1	AI987944	Ahr	Ahrr	Arnt	Atf2	Atf4	Atf6	Atf6b
2	Creb3l1	E2f6	Creb3l2	Erf	Fosb	AW146154	E2f2	Arid3a	Atf1	Atf7	E4f1	Ctcf	Bach2
3	Foxj2	Ehf	Foxn3	Foxo4	Foxk1	E2f3	Eomes	Arid5b	Bach1	Cebpd	Foxo1	E2f1	Crebzf
4	Foxj3	Esrra	Gfi1b	Gm14410	Gmeb1	E2f8	Etv6	Bhlhe41	Batf3	Fos	Klf3	Hif1a	Ebf1
5	Foxp3	Etv1	Hoxb2	Gm15446	Gmeb2	Esr1	Hlf	Cic	Bcl11a	Foxc1	Maz	Mef2d	Esrrg
6	Gm17655	Foxa1	Mecp2	Nfe2	Irf2	Esrrb	Hoxa3	Clock	Cebpg	Foxo3	Nfkb1	Mxd1	Foxm1
7	Hinfp	Foxj1	Myb	Nr2f1	Irf9	Foxa2	Jazf1	Creb5	Ddit3	Gata2	Nr3c1	Nfil3	Foxp1
8	Hmbox1	Gata6	Pknox1	Ovol2	Junb	Foxa3	Mybl2	Cux1	Egr2	Gata4	Rcor1	Nfkb2	Glis2
9	Hoxa7	Glis3	Zkscan8	Pou2f1	Jund	Foxp4	Nfatc1	Cux2	Hsf1	Hes1	Sp2	Nr2c2	Hoxb4
10	Mycn	Grhl1		Rfx2	Klf11	Foxq1	Nr1d2	Elk1	Id2	Hoxa5	Stat3	Runx2	Irf4
11	Nr2c1	Hivep2		Smad3	Klf16	Gata3	Pax5	Etv5	Klf10	Hoxb5	Tcf4	Runx3	Mef2c
12	Sox12	Hnf1b		Si2	Klf4	Gm14403	Prdm4	Foxd2	Klf6	Klf7	Tgif2	Srf	Mlxip
13	Zfp189	Hoxa4		Trps1	Maf	Hes6	Rora	Gm14305	Mafk	Lef1	Ubtf	Tcf12	Myef2
14	Zfp260	Klf9		Zfp235	Mef2a	Hes7	Stat4	Gm14326	Mta3	Lhx6	Zbtb17	Tfdp1	Ncor1
15	Zfp30	Meis3		Zfp276	Nfya	Hnf1a	Stat5b	Hoxa1	Nr4a1	Meis1	Zeb1	Zfp263	Rfx1
16	Zfp362	Mxd3		Zfp454	Nr5a2	Hsf4	Tbx21	Klf8	Prdm1	Mga			Rfx3
17	Zfp398	Nrf1		Zfp597	Prdm16	Irf3	Tcf7	Mitf	Relb	Mxd4			Smarcc1
18	Zfp426	Onecut2		Zfp729a	Rxrb	Klf1	Zbtb16	Mybl1	Stat5a	Nfat5			Tef
19	Zfp747	Ovol1		Zfp74	Smad6	Klf15	Zfp354c	Nfe2l1	Stat6	Nfib			Zfp266
20	Zfp760	Pou6f1		Zfp975	Sp3	Mlxipl	Zfp868	Nr1d1	Tcf3	Nfic			Zfp595
21	Zfp97	Six5		Zscan29	Stat2	Nr1i2	Zfp869	Nr1h2	Tfe3	Nr2f2			Zfp626
22	Zscan20	Smarcc2			Tead4	Pbx3	Zxdc	Pparg	Tfeb	Nr6a1
23		Sox4			Tfec	Ppard		Si3	Usf1	Patz1
24		Sox5			Zfp131	Rarb		Tcf7l2	Zbtb7a	Pbx1
25		Sox9			Zfp148	Rfx5		Tgif1	Zfp217	Pou3f1
26		Tfcp2l1			Zfp160	Rorc		Usf2	Zfp281	Rara
27		Thap1			Zfp369	Rxrg		Zfp467	Zfp319	Rarg
28		Thap11			Zfp583	Setdb1		Zfp579	Zfp866	Rest
29		Thrb			Zfp712	Sox6		Zfp655		Rreb1
30		Zbtb7b				Tead2		Zfp729b		Smad1
31		Zfp182				Tead3		Zfp740		Sox13
32		Zfp316				Tfcp2		Zfp951		Sox17
33		Zfp523				Zfp110		Zfp959		Sox18
34		Zfp719				Zfp120		Zfp964		Sp100
35		Zfp787				Zfp219		Zfp971		Sp4
36		Zfp931				Zfp239		Zfp976		Tbx2
37		Zfp958				Zfp329		Zxdb		Tcf7l1
38		Zkscan7				Zfp35				Tfap4
39		Zscan21				Zfp672				Thra
40						Zfp846				Trp53
41						Zfp938				Vezf1
42										Zbtb33
43										Zfp12
44										Zfp358
45										Zfp64

## Sheet: Normal_specific
1	9130023H24Rik
2	AI987944
3	AW146154
4	Ahrr
5	Arid3a
6	Arid5b
7	Atf2
8	Atf4
9	Atf7
10	Bach2
11	Batf3
12	Crebzf
13	Deaf1
14	E4f1
15	Ebf1
16	Ehf
17	Esr1
18	Esrrb
19	Esrrg
20	Foxc1
21	Foxd2
22	Foxj3
23	Foxm1
24	Foxn3
25	Foxo1
26	Foxo4
27	Foxp4
28	Gata4
29	Gfi1b
30	Gm14305
31	Gm14326
32	Gm14403
33	Gm14410
34	Gm17655
35	Gmeb1
36	Hes6
37	Hmbox1
38	Hnf1a
39	Hoxa1
40	Hoxa5
41	Hoxa7
42	Hoxb4
43	Hoxb5
44	Hsf1
45	Hsf4
46	Id2
47	Irf4
48	Jazf1
49	Klf15
50	Klf7
51	Klf8
52	Lhx6
53	Mxd1
54	Mxd3
55	Mxd4
56	Mybl1
57	Myef2
58	Ncor1
59	Nr1d2
60	Nr1h2
61	Nr2f1
62	Nr6a1
63	Onecut2
64	Ovol1
65	Pknox1
66	Pou3f1
67	Pou6f1
68	Prdm1
69	Prdm16
70	Rest
71	Rfx1
72	Rfx2
73	Rfx3
74	Rorc
75	Runx3
76	Rxrg
77	Smad1
78	Smad3
79	Smad6
80	Snai2
81	Snai3
82	Sox12
83	Sox13
84	Sox17
85	Sox4
86	Sox9
87	Sp100
88	Sp3
89	Stat4
90	Tead3
91	Tead4
92	Tgif1
93	Zbtb16
94	Zbtb17
95	Zfp12
96	Zfp120
97	Zfp131
98	Zfp148
99	Zfp160
100	Zfp182
101	Zfp189
102	Zfp217
103	Zfp235
104	Zfp260
105	Zfp263
106	Zfp266
107	Zfp276
108	Zfp281
109	Zfp30
110	Zfp329
111	Zfp35
112	Zfp354c
113	Zfp398
114	Zfp426
115	Zfp454
116	Zfp523
117	Zfp579
118	Zfp583
119	Zfp595
120	Zfp597
121	Zfp626
122	Zfp655
123	Zfp672
124	Zfp719
125	Zfp747
126	Zfp760
127	Zfp787
128	Zfp846
129	Zfp866
130	Zfp938
131	Zfp958
132	Zfp964
133	Zfp97
134	Zfp971
135	Zfp975
136	Zkscan7
137	Zkscan8
138	Zscan20
139	Zscan29
140	Zxdb
141	Zxdc

## Sheet: Overlapped_TFs
1	Ahr
2	Arnt
3	Atf1
4	Atf6
5	Atf6b
6	Bach1
7	Bcl11a
8	Bhlhe41
9	Cebpd
10	Cebpg
11	Cebpz
12	Cic
13	Clock
14	Creb3
15	Creb3l1
16	Creb3l2
17	Creb5
18	Ctcf
19	Cux1
20	Cux2
21	Dbp
22	Ddit3
23	E2f1
24	E2f2
25	E2f3
26	E2f6
27	E2f8
28	Egr2
29	Elk1
30	Eomes
31	Erf
32	Esrra
33	Etv1
34	Etv5
35	Etv6
36	Fos
37	Fosb
38	Foxa1
39	Foxa2
40	Foxa3
41	Foxj1
42	Foxj2
43	Foxk1
44	Foxo3
45	Foxp1
46	Foxp3
47	Foxq1
48	Gata2
49	Gata3
50	Gata6
51	Glis2
52	Glis3
53	Gm15446
54	Gmeb2
55	Grhl1
56	Hes1
57	Hes7
58	Hif1a
59	Hinfp
60	Hivep2
61	Hlf
62	Hnf1b
63	Hoxa3
64	Hoxa4
65	Hoxb2
66	Irf2
67	Irf3
68	Irf9
69	Junb
70	Jund
71	Klf1
72	Klf10
73	Klf11
74	Klf16
75	Klf3
76	Klf4
77	Klf6
78	Klf9
79	Lef1
80	Maf
81	Mafk
82	Maz
83	Mecp2
84	Mef2a
85	Mef2c
86	Mef2d
87	Meis1
88	Meis3
89	Mga
90	Mitf
91	Mlxip
92	Mlxipl
93	Mta3
94	Myb
95	Mybl2
96	Mycn
97	Nfat5
98	Nfatc1
99	Nfe2
100	Nfe2l1
101	Nfib
102	Nfic
103	Nfil3
104	Nfkb1
105	Nfkb2
106	Nfya
107	Nr1d1
108	Nr1i2
109	Nr2c1
110	Nr2c2
111	Nr2f2
112	Nr3c1
113	Nr4a1
114	Nr5a2
115	Nrf1
116	Ovol2
117	Patz1
118	Pax5
119	Pbx1
120	Pbx3
121	Pou2f1
122	Ppard
123	Pparg
124	Prdm4
125	Rara
126	Rarb
127	Rarg
128	Rcor1
129	Relb
130	Rfx5
131	Rora
132	Rreb1
133	Runx2
134	Rxrb
135	Setdb1
136	Six5
137	Smarcc1
138	Smarcc2
139	Sox18
140	Sox5
141	Sox6
142	Sp2
143	Sp4
144	Srf
145	Stat2
146	Stat3
147	Stat5a
148	Stat5b
149	Stat6
150	Tbx2
151	Tbx21
152	Tcf12
153	Tcf3
154	Tcf4
155	Tcf7
156	Tcf7l1
157	Tcf7l2
158	Tead2
159	Tef
160	Tfap4
161	Tfcp2
162	Tfcp2l1
163	Tfdp1
164	Tfe3
165	Tfeb
166	Tfec
167	Tgif2
168	Thap1
169	Thap11
170	Thra
171	Thrb
172	Trp53
173	Trps1
174	Ubtf
175	Usf1
176	Usf2
177	Vezf1
178	Zbtb33
179	Zbtb7a
180	Zbtb7b
181	Zeb1
182	Zfp110
183	Zfp219
184	Zfp239
185	Zfp316
186	Zfp319
187	Zfp358
188	Zfp362
189	Zfp369
190	Zfp467
191	Zfp64
192	Zfp712
193	Zfp729a
194	Zfp729b
195	Zfp74
196	Zfp740
197	Zfp868
198	Zfp869
199	Zfp931
200	Zfp951
201	Zfp959
202	Zfp976
203	Zscan21
