# Supplementary material for: Dissecting the immune discrepancies in mouse liver allograft tolerance and heart/kidney allograft rejection
Source: Cell Prolif. 2023 Sep 25;57(3):e13555. doi: 10.1111/cpr.13555 (PMC10905343; doi:10.1111/cpr.13555)
Supplement: Supplementary file 8 — Table S3. Modules and transcription factors in allografted mouse liver. [file CPR-57-e13555-s003.xlsx]

## Sheet: Allograft_TFs_Modules
	Module1	Module10	Module2	Module3	Module4	Module5	Module6	Module7	Module8	Module9
1	X2010315B03Rik	Epas1	Aebp2	Ahr	Ar	Arnt	Ascl2	Atf6	Clock	Elf2
2	Bclaf1	Foxa2	Atf1	Arntl	Atf3	Bhlhe41	Bhlha15	Atf6b	Creb3l1	Etv3
3	Cbfb	Foxa3	Bhlhe40	Dbp	Bach1	Crem	Cic	Bcl11a	Egr1	Hivep3
4	Creb5	Foxj1	Cebpz	Foxo3	Cebpb	Cux1	Creb3l2	Cebpa	Ets2	Klf11
5	E2f3	Gata6	Creb1	Gcm2	Cebpd	Ddit3	Foxa1	Cebpg	Etv4	Msc
6	Etv1	Glis3	Ctcf	Glis2	Cebpe	E2f7	Hlf	Creb3	Fosb	Mxi1
7	Gata2	Hnf1b	Cux2	Hes1	Fos	Erf	Hoxb2	E2f1	Fosl2	Mycn
8	Gbx2	Hnf4a	E2f2	Hey1	Irf2	Erg	Hoxb7	Elk1	Foxd4	Nfatc2
9	Gm15446	Lbx2	E2f4	Hoxb3	Jun	Foxp2	Pax5	Elk4	Foxj2	Nr2c1
10	Jund	Nfib	E2f6	Jdp2	Junb	Gata1	Prdm4	Esrra	Foxk1	Rora
11	Klf1	Nr1h4	E2f8	Mecp2	Klf6	Gli3	Prox1	Etv6	Foxq1	Thrb
12	Mef2d	Nr1i2	Egr2	Meis2	Msx1	Glis1	Six5	Fosl1	Gm20939	Zfp11
13	Myb	Nr1i3	Elk3	Meis3	Nfe2l2	Gmeb2	Sox5	Foxn2	Hivep2	Zfp239
14	Nfe2l1	Nr5a2	Eomes	Mybl2	Nfkb2	Hbp1	Tef	Grhl1	Hoxa2	Zfp362
15	Ovol2	Sox18	Etv5	Nfat5	Nfya	Hoxa4	Tfap4	Hes7	Irf9	Zfp382
16	Rreb1	Tead1	Fli1	Nr2c2	Rara	Hsf2	Tfcp2l1	Hoxa3	Klf10	Zfp442
17	Smarcc1	Tead2	Foxp1	Nr2f6	Relb	Klf9	Tfeb	Hoxa9	Klf2	Zfp712
18	Smarcc2	Thra	Foxp3	Pou2f1	Runx1	Mitf	Trps1	Id1	Klf4
19	Sp2	Wt1	Gabpa	Prrx1	Sp1	Nr2f2	Zbtb14	Irf8	Maff
20	Srf	Zfp729a	Gabpb1	Rarb	Stat2	Nr4a3	Zbtb18	Klf13	Mafk
21	Zbtb7a		Gata3	Smad7	Stat6	Pparg	Zfp119b	Klf16	Mga
22	Zfp316		Gm4724	Stat5b	Trp73	Rcor1	Zfp219	Klf3	Nfe2
23	Zfp62		Gtf2ird1	Tbx2	Zbtb7b	Stat3	Zfp248	Maf	Nfil3
24	Zfp868		Hif1a	Tbx20	Zfp369	Stat5a	Zfp341	Mafb	Nr4a1
25			Hinfp	Tcf7l1		Tbx6	Zfp786	Mafg	Pbx1
26			Ikzf1	Tfcp2		Vezf1	Zfp951	Mef2a	Rfx5
27			Ikzf2	Twist1		Zbtb37		Mef2c	Rfx7
28			Irf3	Yy1		Zfp105		Mlxip	Si1
29			Lef1	Zbtb1		Zfp319		Mlxipl	Tgif2
30			Max	Zfp110		Zfp74		Nfia
31			Maz	Zfp358		Zfp931		Nfic
32			Meis1	Zfp740		Zfx		Nfix
33			Mlx	Zfp959		Zscan12		Nfkb1
34			Mta3	Zfp976				Nr1d1
35			Nfatc1	Zscan21				Nr1h3
36			Nfyb					Nr3c1
37			Nfyc					Patz1
38			Nr4a2					Pbx3
39			Nrf1					Ppard
40			Osr2					Rarg
41			Rela					Rel
42			Sox6					Runx2
43			Sp4					Rxra
44			Srebf1					Rxrb
45			Srebf2					Setdb1
46			Tbx21					Sox7
47			Tcf12					Spib
48			Tcf3					Spic
49			Tcf7					Tal1
50			Tfdp1					Tcf4
51			Thap1					Tcf7l2
52			Thap11					Tfap2a
53			Trp53					Tfe3
54			Ubtf					Tfec
55			Ybx1					Usf1
56			Zbtb24					Usf2
57			Zfp143					Xbp1
58			Zfp729b					Zbtb3
59								Zbtb33
60								Zeb1
61								Zfp112
62								Zfp467
63								Zfp64
64								Zfp869
65								Zmiz1

## Sheet: Allograft_specific
1	2010315B03Rik
2	Aebp2
3	Ar
4	Arntl
5	Ascl2
6	Atf3
7	Bclaf1
8	Bhlha15
9	Bhlhe40
10	Cbfb
11	Cebpa
12	Cebpb
13	Cebpe
14	Creb1
15	Crem
16	E2f4
17	E2f7
18	Egr1
19	Elf2
20	Elk3
21	Elk4
22	Epas1
23	Erg
24	Ets2
25	Etv3
26	Etv4
27	Fli1
28	Fosl1
29	Fosl2
30	Foxd4
31	Foxn2
32	Foxp2
33	Gabpa
34	Gabpb1
35	Gata1
36	Gbx2
37	Gcm2
38	Gli3
39	Glis1
40	Gm20939
41	Gm4724
42	Gtf2ird1
43	Hbp1
44	Hey1
45	Hivep3
46	Hnf4a
47	Hoxa2
48	Hoxa9
49	Hoxb3
50	Hoxb7
51	Hsf2
52	Id1
53	Ikzf1
54	Ikzf2
55	Irf8
56	Jdp2
57	Jun
58	Klf13
59	Klf2
60	Lbx2
61	Mafb
62	Maff
63	Mafg
64	Max
65	Meis2
66	Mlx
67	Msc
68	Msx1
69	Mxi1
70	Nfatc2
71	Nfe2l2
72	Nfia
73	Nfix
74	Nfyb
75	Nfyc
76	Nr1h3
77	Nr1h4
78	Nr1i3
79	Nr2f6
80	Nr4a2
81	Nr4a3
82	Osr2
83	Prox1
84	Prrx1
85	Rel
86	Rela
87	Rfx7
88	Runx1
89	Rxra
90	Smad7
91	Snai1
92	Sox7
93	Sp1
94	Spib
95	Spic
96	Srebf1
97	Srebf2
98	Tal1
99	Tbx20
100	Tbx6
101	Tead1
102	Tfap2a
103	Trp73
104	Twist1
105	Wt1
106	Xbp1
107	Ybx1
108	Yy1
109	Zbtb1
110	Zbtb14
111	Zbtb18
112	Zbtb24
113	Zbtb3
114	Zbtb37
115	Zfp105
116	Zfp11
117	Zfp112
118	Zfp119b
119	Zfp143
120	Zfp248
121	Zfp341
122	Zfp382
123	Zfp442
124	Zfp62
125	Zfp786
126	Zfx
127	Zmiz1
128	Zscan12

## Sheet: Overlapped_TFs
1	Ahr
2	Arnt
3	Atf1
4	Atf6
5	Atf6b
6	Bach1
7	Bcl11a
8	Bhlhe41
9	Cebpd
10	Cebpg
11	Cebpz
12	Cic
13	Clock
14	Creb3
15	Creb3l1
16	Creb3l2
17	Creb5
18	Ctcf
19	Cux1
20	Cux2
21	Dbp
22	Ddit3
23	E2f1
24	E2f2
25	E2f3
26	E2f6
27	E2f8
28	Egr2
29	Elk1
30	Eomes
31	Erf
32	Esrra
33	Etv1
34	Etv5
35	Etv6
36	Fos
37	Fosb
38	Foxa1
39	Foxa2
40	Foxa3
41	Foxj1
42	Foxj2
43	Foxk1
44	Foxo3
45	Foxp1
46	Foxp3
47	Foxq1
48	Gata2
49	Gata3
50	Gata6
51	Glis2
52	Glis3
53	Gm15446
54	Gmeb2
55	Grhl1
56	Hes1
57	Hes7
58	Hif1a
59	Hinfp
60	Hivep2
61	Hlf
62	Hnf1b
63	Hoxa3
64	Hoxa4
65	Hoxb2
66	Irf2
67	Irf3
68	Irf9
69	Junb
70	Jund
71	Klf1
72	Klf10
73	Klf11
74	Klf16
75	Klf3
76	Klf4
77	Klf6
78	Klf9
79	Lef1
80	Maf
81	Mafk
82	Maz
83	Mecp2
84	Mef2a
85	Mef2c
86	Mef2d
87	Meis1
88	Meis3
89	Mga
90	Mitf
91	Mlxip
92	Mlxipl
93	Mta3
94	Myb
95	Mybl2
96	Mycn
97	Nfat5
98	Nfatc1
99	Nfe2
100	Nfe2l1
101	Nfib
102	Nfic
103	Nfil3
104	Nfkb1
105	Nfkb2
106	Nfya
107	Nr1d1
108	Nr1i2
109	Nr2c1
110	Nr2c2
111	Nr2f2
112	Nr3c1
113	Nr4a1
114	Nr5a2
115	Nrf1
116	Ovol2
117	Patz1
118	Pax5
119	Pbx1
120	Pbx3
121	Pou2f1
122	Ppard
123	Pparg
124	Prdm4
125	Rara
126	Rarb
127	Rarg
128	Rcor1
129	Relb
130	Rfx5
131	Rora
132	Rreb1
133	Runx2
134	Rxrb
135	Setdb1
136	Six5
137	Smarcc1
138	Smarcc2
139	Sox18
140	Sox5
141	Sox6
142	Sp2
143	Sp4
144	Srf
145	Stat2
146	Stat3
147	Stat5a
148	Stat5b
149	Stat6
150	Tbx2
151	Tbx21
152	Tcf12
153	Tcf3
154	Tcf4
155	Tcf7
156	Tcf7l1
157	Tcf7l2
158	Tead2
159	Tef
160	Tfap4
161	Tfcp2
162	Tfcp2l1
163	Tfdp1
164	Tfe3
165	Tfeb
166	Tfec
167	Tgif2
168	Thap1
169	Thap11
170	Thra
171	Thrb
172	Trp53
173	Trps1
174	Ubtf
175	Usf1
176	Usf2
177	Vezf1
178	Zbtb33
179	Zbtb7a
180	Zbtb7b
181	Zeb1
182	Zfp110
183	Zfp219
184	Zfp239
185	Zfp316
186	Zfp319
187	Zfp358
188	Zfp362
189	Zfp369
190	Zfp467
191	Zfp64
192	Zfp712
193	Zfp729a
194	Zfp729b
195	Zfp74
196	Zfp740
197	Zfp868
198	Zfp869
199	Zfp931
200	Zfp951
201	Zfp959
202	Zfp976
203	Zscan21
